# Supplementary material for: The association between body mass index and metabolite response to a liquid mixed meal challenge: a Mendelian randomization study
Source: Am J Clin Nutr. 2024 Mar 16;119(5):1354–70. doi: 10.1016/j.ajcnut.2024.03.009 (PMC11130664; doi:10.1016/j.ajcnut.2024.03.009)
Supplement: Multimedia component 2 [file mmc2.xlsx]

## Sheet: Supplementary Table 1
Hughes et al; The association between body mass index and metabolite response to a liquid mixed meal challenge: a Mendelian randomization study.
Supplementary Table 1: Metabolite annotation file
metabolite ID suffixed with the dietary state	metabolite ID	dietary state	the full name or label of the metabolite including the units for the raw, untransformed data	metabolite functional category or class as provided by nightingale health	metabolite sub category as provided by nightingale health	metabolite label as provided by nightingale health	metabolite label with the units removed	if the metabolite is a derived feature (ratio) or not specifically measured by the NMR it is yes, otherwise no	sample size	sample population mean	sample population standard deviations	sample population variance	sample population distribution skew	sample population distribution kurtosis	sample population distribution Shapiro-Wilk W-statistic for normality	sample populaiton minimum value	sample population vaule at the 2.5 percentile	sample population value at the 25% percentile	sample population value at the 50% percentile	sample population value at the 75% percentile	sample population value at the 97.5% percentile	sample population maximum value	the intercept term derived by the deming regression to extract the response residuals	the slope term derived by the deming regression to extract the response residuals
ids	metabolite	dietary_state_trait	raw.label	class	subclass	label	label.no.units	derived_features	N	mean	sd	var	skew	kurtosis	shapiro_W	min	quantile_0.025	quantile_0.25	quantile_0.5	quantile_0.75	quantile_0.975	max	Deming regression intercept	Deming Regression slope
xxlvldlp_f	xxlvldlp	fasting	Concentration of chylomicrons and extremely large VLDL particles (mol/l)	Lipoprotein subclasses	Extremely large VLDL	Particle concentration (mol/l)	Particle concentration	no	4508	1.58747e-10	1.2787e-10	1.63507e-20	2.82944	12.9673	0.760669	5.64e-14	3.26675e-11	7.8675e-11	1.25e-10	1.97e-10	5.09325e-10	1.25e-09	NA	NA
xxlvldll_f	xxlvldll	fasting	Total lipids in chylomicrons and extremely large VLDL (mmol/l)	Lipoprotein subclasses	Extremely large VLDL	Total lipids (mmol/l)	Total lipids	no	4509	0.0337809	0.0277428	0.000769662	2.90327	13.7457	0.755145	1.38e-05	0.00662	0.0165	0.0264	0.0419	0.11	0.281	NA	NA
xxlvldlpl_f	xxlvldlpl	fasting	Phospholipids in chylomicrons and extremely large VLDL (mmol/l)	Lipoprotein subclasses	Extremely large VLDL	Phospholipids (mmol/l)	Phospholipids	no	4509	0.00407406	0.00351018	1.23213e-05	2.83629	13.1455	0.762817	2.15e-06	0.0005304	0.00189	0.00315	0.00515	0.0136	0.0337	NA	NA
xxlvldlc_f	xxlvldlc	fasting	Total cholesterol in chylomicrons and extremely large VLDL (mmol/l)	Lipoprotein subclasses	Extremely large VLDL	Total cholesterol (mmol/l)	Total cholesterol	no	4509	0.00523601	0.00500085	2.50085e-05	2.82495	12.9077	0.757884	1.01e-06	0.0003635	0.00203	0.00386	0.00671	0.01883	0.05	NA	NA
xxlvldlce_f	xxlvldlce	fasting	Cholesterol esters in chylomicrons and extremely large VLDL (mmol/l)	Lipoprotein subclasses	Extremely large VLDL	Cholesterol esters (mmol/l)	Cholesterol esters	no	4508	0.00274104	0.0027234	7.41689e-06	2.719	11.9578	0.767878	2.79e-07	6.0015e-05	0.00098475	0.00204	0.00358	0.00989625	0.0267	NA	NA
xxlvldlfc_f	xxlvldlfc	fasting	Free cholesterol in chylomicrons and extremely large VLDL (mmol/l)	Lipoprotein subclasses	Extremely large VLDL	Free cholesterol (mmol/l)	Free cholesterol	no	4508	0.0024916	0.00232318	5.39718e-06	2.80119	12.7515	0.763873	6.8e-07	0.000134675	0.00104	0.00188	0.00322	0.00875975	0.0224	NA	NA
xxlvldltg_f	xxlvldltg	fasting	Triglycerides in chylomicrons and extremely large VLDL (mmol/l)	Lipoprotein subclasses	Extremely large VLDL	Triglycerides (mmol/l)	Triglycerides	no	4509	0.0244624	0.0192274	0.000369694	2.90183	13.72	0.75578	6.12e-08	0.005601	0.0125	0.0193	0.0301	0.07688	0.193	NA	NA
xlvldlp_f	xlvldlp	fasting	Concentration of very large VLDL particles (mol/l)	Lipoprotein subclasses	Very large VLDL	Particle concentration (mol/l)	Particle concentration	no	4771	9.22969e-10	7.87897e-10	6.20782e-19	2.67943	11.6059	0.771922	2.43e-13	1.39e-10	4.14e-10	7.12e-10	1.17e-09	3.02e-09	7.37e-09	NA	NA
xlvldll_f	xlvldll	fasting	Total lipids in very large VLDL (mmol/l)	Lipoprotein subclasses	Very large VLDL	Total lipids (mmol/l)	Total lipids	no	4771	0.088633	0.076668	0.00587799	2.69645	11.7542	0.769881	2.58e-05	0.0129	0.0391	0.068	0.113	0.294	0.717	NA	NA
xlvldlpl_f	xlvldlpl	fasting	Phospholipids in very large VLDL (mmol/l)	Lipoprotein subclasses	Very large VLDL	Phospholipids (mmol/l)	Phospholipids	no	4771	0.0139421	0.0126926	0.000161102	2.70547	11.9056	0.769192	1.12e-06	0.00159	0.005745	0.0105	0.0179	0.0475	0.118	NA	NA
xlvldlc_f	xlvldlc	fasting	Total cholesterol in very large VLDL (mmol/l)	Lipoprotein subclasses	Very large VLDL	Total cholesterol (mmol/l)	Total cholesterol	no	4771	0.0153036	0.0150762	0.000227291	2.85393	13.3291	0.754704	4.05e-07	0.00103	0.00557	0.0112	0.0198	0.0557	0.153	NA	NA
xlvldlce_f	xlvldlce	fasting	Cholesterol esters in very large VLDL (mmol/l)	Lipoprotein subclasses	Very large VLDL	Cholesterol esters (mmol/l)	Cholesterol esters	no	4771	0.00848032	0.00807628	6.52263e-05	2.76752	12.3849	0.761894	1.68e-07	0.000694	0.00325	0.00633	0.0109	0.030475	0.0805	NA	NA
xlvldlfc_f	xlvldlfc	fasting	Free cholesterol in very large VLDL (mmol/l)	Lipoprotein subclasses	Very large VLDL	Free cholesterol (mmol/l)	Free cholesterol	no	4771	0.006811	0.00694389	4.82177e-05	2.83545	13.1217	0.755352	2.37e-07	0.00026	0.00234	0.00495	0.00894	0.0255	0.0673	NA	NA
xlvldltg_f	xlvldltg	fasting	Triglycerides in very large VLDL (mmol/l)	Lipoprotein subclasses	Very large VLDL	Triglycerides (mmol/l)	Triglycerides	no	4771	0.0593862	0.049051	0.002406	2.63265	11.1991	0.777618	5.76e-08	0.0095725	0.0279	0.0464	0.07445	0.1895	0.46	NA	NA
lvldlp_f	lvldlp	fasting	Concentration of large VLDL particles (mol/l)	Lipoprotein subclasses	Large VLDL	Particle concentration (mol/l)	Particle concentration	no	5325	6.12488e-09	4.49836e-09	2.02352e-17	2.41498	9.71059	0.808551	5.57e-13	1.4e-09	3.15e-09	5.01e-09	7.68e-09	1.779e-08	4.19e-08	NA	NA
lvldll_f	lvldll	fasting	Total lipids in large VLDL (mmol/l)	Lipoprotein subclasses	Large VLDL	Total lipids (mmol/l)	Total lipids	no	5325	0.350553	0.260769	0.0680005	2.42201	9.77539	0.800084	3.53e-05	0.07713	0.179	0.286	0.441	1.029	2.42	NA	NA
lvldlpl_f	lvldlpl	fasting	Phospholipids in large VLDL (mmol/l)	Lipoprotein subclasses	Large VLDL	Phospholipids (mmol/l)	Phospholipids	no	5325	0.0637193	0.0470614	0.00221477	2.38959	9.58283	0.809603	3.22e-05	0.0135	0.0326	0.0521	0.08	0.186	0.437	NA	NA
lvldlc_f	lvldlc	fasting	Total cholesterol in large VLDL (mmol/l)	Lipoprotein subclasses	Large VLDL	Total cholesterol (mmol/l)	Total cholesterol	no	5326	0.071563	0.0589701	0.00347747	2.4839	10.4421	0.796341	3.03e-06	0.009105	0.0328	0.0572	0.0915	0.224875	0.563	NA	NA
lvldlce_f	lvldlce	fasting	Cholesterol esters in large VLDL (mmol/l)	Lipoprotein subclasses	Large VLDL	Cholesterol esters (mmol/l)	Cholesterol esters	no	5326	0.0374207	0.0288249	0.000830877	2.47699	10.6499	0.802776	1.32e-06	0.0062225	0.0185	0.0306	0.047175	0.113	0.299	NA	NA
lvldlfc_f	lvldlfc	fasting	Free cholesterol in large VLDL (mmol/l)	Lipoprotein subclasses	Large VLDL	Free cholesterol (mmol/l)	Free cholesterol	no	5325	0.0341211	0.0302555	0.000915396	2.49259	10.36	0.790322	1.71e-06	0.002561	0.0142	0.0265	0.0445	0.112	0.283	NA	NA
lvldltg_f	lvldltg	fasting	Triglycerides in large VLDL (mmol/l)	Lipoprotein subclasses	Large VLDL	Triglycerides (mmol/l)	Triglycerides	no	5325	0.215326	0.155041	0.0240378	2.40217	9.56825	0.802636	5.61e-08	0.05192	0.113	0.176	0.269	0.6148	1.46	NA	NA
mvldlp_f	mvldlp	fasting	Concentration of medium VLDL particles (mol/l)	Lipoprotein subclasses	Medium VLDL	Particle concentration (mol/l)	Particle concentration	no	5503	1.98711e-08	1.13815e-08	1.29538e-16	2.10401	7.81063	0.845632	7.21e-10	6.21e-09	1.23e-08	1.74e-08	2.42e-08	4.86e-08	1.06e-07	NA	NA
mvldll_f	mvldll	fasting	Total lipids in medium VLDL (mmol/l)	Lipoprotein subclasses	Medium VLDL	Total lipids (mmol/l)	Total lipids	no	5504	0.657081	0.379335	0.143895	2.17331	8.55282	0.84669	0.0227	0.203	0.40675	0.574	0.8	1.61	3.99	NA	NA
mvldlpl_f	mvldlpl	fasting	Phospholipids in medium VLDL (mmol/l)	Lipoprotein subclasses	Medium VLDL	Phospholipids (mmol/l)	Phospholipids	no	5504	0.131386	0.0720005	0.00518406	2.12913	8.31433	0.845857	0.00688	0.044	0.083775	0.116	0.159	0.310425	0.754	NA	NA
mvldlc_f	mvldlc	fasting	Total cholesterol in medium VLDL (mmol/l)	Lipoprotein subclasses	Medium VLDL	Total cholesterol (mmol/l)	Total cholesterol	no	5505	0.160195	0.0943891	0.0089093	2.14884	8.92791	0.848198	0.00156	0.0426	0.0981	0.141	0.197	0.3964	0.98	NA	NA
mvldlce_f	mvldlce	fasting	Cholesterol esters in medium VLDL (mmol/l)	Lipoprotein subclasses	Medium VLDL	Cholesterol esters (mmol/l)	Cholesterol esters	no	5501	0.085571	0.0482653	0.00232954	1.96388	8.12888	0.873578	0.000922	0.0209	0.0539	0.0767	0.106	0.203	0.507	NA	NA
mvldlfc_f	mvldlfc	fasting	Free cholesterol in medium VLDL (mmol/l)	Lipoprotein subclasses	Medium VLDL	Free cholesterol (mmol/l)	Free cholesterol	no	5504	0.0745251	0.0469018	0.00219978	2.19404	8.67578	0.844916	0.000634	0.0189575	0.0435	0.064	0.0921	0.193	0.487	NA	NA
mvldltg_f	mvldltg	fasting	Triglycerides in medium VLDL (mmol/l)	Lipoprotein subclasses	Medium VLDL	Triglycerides (mmol/l)	Triglycerides	no	5504	0.365704	0.215164	0.0462956	2.20116	8.64611	0.840008	0.0135	0.111	0.224	0.318	0.446	0.904425	2.26	NA	NA
svldlp_f	svldlp	fasting	Concentration of small VLDL particles (mol/l)	Lipoprotein subclasses	Small VLDL	Particle concentration (mol/l)	Particle concentration	no	5502	3.075e-08	1.13168e-08	1.28069e-16	1.56126	4.92798	0.902637	9.01e-09	1.51e-08	2.31e-08	2.88e-08	3.61e-08	5.85425e-08	1.15e-07	NA	NA
svldll_f	svldll	fasting	Total lipids in small VLDL (mmol/l)	Lipoprotein subclasses	Small VLDL	Total lipids (mmol/l)	Total lipids	no	5500	0.592996	0.214312	0.0459298	1.48065	4.4918	0.911236	0.174	0.292	0.446	0.5565	0.697	1.11	2.2	NA	NA
svldlpl_f	svldlpl	fasting	Phospholipids in small VLDL (mmol/l)	Lipoprotein subclasses	Small VLDL	Phospholipids (mmol/l)	Phospholipids	no	5500	0.14172	0.0419857	0.0017628	1.37505	4.15471	0.924283	0.0514	0.0796	0.113	0.135	0.163	0.242525	0.459	NA	NA
svldlc_f	svldlc	fasting	Total cholesterol in small VLDL (mmol/l)	Lipoprotein subclasses	Small VLDL	Total cholesterol (mmol/l)	Total cholesterol	no	5497	0.184759	0.0684272	0.00468228	0.858098	1.7219	0.963851	0.0309	0.07276	0.138	0.177	0.223	0.338	0.669	NA	NA
svldlce_f	svldlce	fasting	Cholesterol esters in small VLDL (mmol/l)	Lipoprotein subclasses	Small VLDL	Cholesterol esters (mmol/l)	Cholesterol esters	no	5499	0.103944	0.0435963	0.00190064	0.647925	1.16211	0.977584	0.00139	0.029445	0.074	0.0997	0.13	0.197	0.382	NA	NA
svldlfc_f	svldlfc	fasting	Free cholesterol in small VLDL (mmol/l)	Lipoprotein subclasses	Small VLDL	Free cholesterol (mmol/l)	Free cholesterol	no	5500	0.0808005	0.0274951	0.000755982	1.32979	3.73205	0.926547	0.0216	0.0408	0.061775	0.0766	0.0946	0.146525	0.287	NA	NA
svldltg_f	svldltg	fasting	Triglycerides in small VLDL (mmol/l)	Lipoprotein subclasses	Small VLDL	Triglycerides (mmol/l)	Triglycerides	no	5507	0.266624	0.111959	0.0125348	1.9406	7.17664	0.868669	0.0725	0.12265	0.192	0.244	0.313	0.547	1.17	NA	NA
xsvldlp_f	xsvldlp	fasting	Concentration of very small VLDL particles (mol/l)	Lipoprotein subclasses	Very Small VLDL	Particle concentration (mol/l)	Particle concentration	no	5502	3.40869e-08	8.60355e-09	7.40211e-17	0.650102	1.09491	0.980633	1.04e-08	1.94525e-08	2.82e-08	3.32e-08	3.92e-08	5.28e-08	8.48e-08	NA	NA
xsvldll_f	xsvldll	fasting	Total lipids in very small VLDL (mmol/l)	Lipoprotein subclasses	Very Small VLDL	Total lipids (mmol/l)	Total lipids	no	5503	0.424225	0.108918	0.0118631	0.593096	0.964344	0.981351	0.116	0.23555	0.351	0.415	0.49	0.66	1.02	NA	NA
xsvldlpl_f	xsvldlpl	fasting	Phospholipids in very small VLDL (mmol/l)	Lipoprotein subclasses	Very Small VLDL	Phospholipids (mmol/l)	Phospholipids	no	5504	0.136022	0.0353369	0.0012487	0.500341	0.696927	0.986555	0.0313	0.0740575	0.112	0.133	0.157	0.214	0.319	NA	NA
xsvldlc_f	xsvldlc	fasting	Total cholesterol in very small VLDL (mmol/l)	Lipoprotein subclasses	Very Small VLDL	Total cholesterol (mmol/l)	Total cholesterol	no	5508	0.180685	0.0557195	0.00310467	0.335829	0.549465	0.992336	0.0168	0.0761725	0.144	0.178	0.216	0.301	0.454	NA	NA
xsvldlce_f	xsvldlce	fasting	Cholesterol esters in very small VLDL (mmol/l)	Lipoprotein subclasses	Very Small VLDL	Cholesterol esters (mmol/l)	Cholesterol esters	no	5510	0.115828	0.0391657	0.00153395	0.242684	0.481246	0.995337	0.00234	0.0403725	0.090225	0.114	0.141	0.199	0.302	NA	NA
xsvldlfc_f	xsvldlfc	fasting	Free cholesterol in very small VLDL (mmol/l)	Lipoprotein subclasses	Very Small VLDL	Free cholesterol (mmol/l)	Free cholesterol	no	5506	0.0648362	0.0174362	0.000304021	0.476826	0.622898	0.988497	0.0145	0.0335	0.053	0.0635	0.0754	0.103	0.154	NA	NA
xsvldltg_f	xsvldltg	fasting	Triglycerides in very small VLDL (mmol/l)	Lipoprotein subclasses	Very Small VLDL	Triglycerides (mmol/l)	Triglycerides	no	5510	0.107605	0.0318342	0.00101342	1.40296	4.01028	0.920023	0.0318	0.0621725	0.0855	0.102	0.124	0.185	0.35	NA	NA
idlp_f	idlp	fasting	Concentration of IDL particles (mol/l)	Lipoprotein subclasses	IDL	Particle concentration (mol/l)	Particle concentration	no	5510	9.37334e-08	2.39804e-08	5.75058e-16	0.310158	0.394616	0.994482	1.87e-08	4.96e-08	7.77e-08	9.24e-08	1.09e-07	1.45e-07	2.16e-07	NA	NA
idll_f	idll	fasting	Total lipids in IDL (mmol/l)	Lipoprotein subclasses	IDL	Total lipids (mmol/l)	Total lipids	no	5511	0.94509	0.248947	0.0619745	0.273248	0.34805	0.994782	0.158	0.48275	0.777	0.933	1.1	1.47	2.21	NA	NA
idlpl_f	idlpl	fasting	Phospholipids in IDL (mmol/l)	Lipoprotein subclasses	IDL	Phospholipids (mmol/l)	Phospholipids	no	5500	0.263099	0.0637691	0.0040665	0.258464	0.32371	0.995453	0.0562	0.145475	0.22	0.26	0.303	0.397525	0.58	NA	NA
idlc_f	idlc	fasting	Total cholesterol in IDL (mmol/l)	Lipoprotein subclasses	IDL	Total cholesterol (mmol/l)	Total cholesterol	no	5502	0.578046	0.170923	0.0292147	0.204599	0.271379	0.997451	0.0352	0.255	0.463	0.572	0.689	0.929	1.45	NA	NA
idlce_f	idlce	fasting	Cholesterol esters in IDL (mmol/l)	Lipoprotein subclasses	IDL	Cholesterol esters (mmol/l)	Cholesterol esters	no	5502	0.408228	0.123132	0.0151614	0.197497	0.299418	0.997719	0.0189	0.173525	0.325	0.404	0.487	0.664	1.04	NA	NA
idlfc_f	idlfc	fasting	Free cholesterol in IDL (mmol/l)	Lipoprotein subclasses	IDL	Free cholesterol (mmol/l)	Free cholesterol	no	5502	0.169856	0.0498619	0.00248621	0.104253	0.29982	0.998469	0.00571	0.0735625	0.136	0.169	0.202	0.271	0.412	NA	NA
idltg_f	idltg	fasting	Triglycerides in IDL (mmol/l)	Lipoprotein subclasses	IDL	Triglycerides (mmol/l)	Triglycerides	no	5503	0.104897	0.0238715	0.000569846	1.03969	2.48211	0.952771	0.024	0.06821	0.0883	0.101	0.118	0.159	0.274	NA	NA
lldlp_f	lldlp	fasting	Concentration of large LDL particles (mol/l)	Lipoprotein subclasses	Large LDL	Particle concentration (mol/l)	Particle concentration	no	5506	1.62755e-07	4.24797e-08	1.80453e-15	0.307826	0.307853	0.994853	2.99e-08	8.48625e-08	1.34e-07	1.605e-07	1.9e-07	2.54e-07	3.82e-07	NA	NA
lldll_f	lldll	fasting	Total lipids in large LDL (mmol/l)	Lipoprotein subclasses	Large LDL	Total lipids (mmol/l)	Total lipids	no	5506	1.15864	0.306712	0.0940725	0.284568	0.290896	0.99547	0.195	0.591625	0.94925	1.14	1.35	1.81	2.74	NA	NA
lldlpl_f	lldlpl	fasting	Phospholipids in large LDL (mmol/l)	Lipoprotein subclasses	Large LDL	Phospholipids (mmol/l)	Phospholipids	no	5506	0.295744	0.0640249	0.00409918	0.274593	0.290642	0.995683	0.0956	0.177	0.252	0.293	0.33675	0.430375	0.624	NA	NA
lldlc_f	lldlc	fasting	Total cholesterol in large LDL (mmol/l)	Lipoprotein subclasses	Large LDL	Total cholesterol (mmol/l)	Total cholesterol	no	5507	0.774864	0.228533	0.0522274	0.242917	0.263233	0.996	0.0583	0.3463	0.62	0.764	0.921	1.2535	1.95	NA	NA
lldlce_f	lldlce	fasting	Cholesterol esters in large LDL (mmol/l)	Lipoprotein subclasses	Large LDL	Cholesterol esters (mmol/l)	Cholesterol esters	no	5507	0.557188	0.172783	0.029854	0.270912	0.268383	0.995557	0.0257	0.234	0.44	0.548	0.668	0.92235	1.45	NA	NA
lldlfc_f	lldlfc	fasting	Free cholesterol in large LDL (mmol/l)	Lipoprotein subclasses	Large LDL	Free cholesterol (mmol/l)	Free cholesterol	no	5509	0.217667	0.0570089	0.00325001	0.0784089	0.388413	0.997902	0.00872	0.109	0.179	0.216	0.255	0.3343	0.499	NA	NA
lldltg_f	lldltg	fasting	Triglycerides in large LDL (mmol/l)	Lipoprotein subclasses	Large LDL	Triglycerides (mmol/l)	Triglycerides	no	5511	0.0878817	0.0211662	0.00044801	0.869753	1.72986	0.965813	0.0263	0.0538	0.073	0.0855	0.0995	0.136	0.218	NA	NA
mldlp_f	mldlp	fasting	Concentration of medium LDL particles (mol/l)	Lipoprotein subclasses	Medium LDL	Particle concentration (mol/l)	Particle concentration	no	5495	1.35263e-07	3.67303e-08	1.34912e-15	0.366919	0.324297	0.992766	3.26e-08	6.98e-08	1.1e-07	1.33e-07	1.585e-07	2.14e-07	3.24e-07	NA	NA
mldll_f	mldll	fasting	Total lipids in medium LDL (mmol/l)	Lipoprotein subclasses	Medium LDL	Total lipids (mmol/l)	Total lipids	no	5495	0.687237	0.187204	0.0350455	0.358178	0.328359	0.993314	0.165	0.35	0.558	0.676	0.805	1.09	1.65	NA	NA
mldlpl_f	mldlpl	fasting	Phospholipids in medium LDL (mmol/l)	Lipoprotein subclasses	Medium LDL	Phospholipids (mmol/l)	Phospholipids	no	5490	0.186106	0.0374004	0.00139879	0.372413	0.367331	0.993078	0.0808	0.119	0.16	0.184	0.209	0.267	0.376	NA	NA
mldlc_f	mldlc	fasting	Total cholesterol in medium LDL (mmol/l)	Lipoprotein subclasses	Medium LDL	Total cholesterol (mmol/l)	Total cholesterol	no	5500	0.456601	0.144141	0.0207768	0.301332	0.30196	0.995143	0.0551	0.189475	0.359	0.45	0.54925	0.763525	1.19	NA	NA
mldlce_f	mldlce	fasting	Cholesterol esters in medium LDL (mmol/l)	Lipoprotein subclasses	Medium LDL	Cholesterol esters (mmol/l)	Cholesterol esters	no	5501	0.33014	0.116893	0.0136641	0.284086	0.269366	0.995372	0.00615	0.115	0.25	0.325	0.406	0.58	0.928	NA	NA
mldlfc_f	mldlfc	fasting	Free cholesterol in medium LDL (mmol/l)	Lipoprotein subclasses	Medium LDL	Free cholesterol (mmol/l)	Free cholesterol	no	5482	0.12615	0.0269486	0.000726229	0.303468	0.346696	0.994778	0.0489	0.0772075	0.108	0.125	0.143	0.183	0.266	NA	NA
mldltg_f	mldltg	fasting	Triglycerides in medium LDL (mmol/l)	Lipoprotein subclasses	Medium LDL	Triglycerides (mmol/l)	Triglycerides	no	5505	0.0447793	0.0110013	0.000121029	0.753716	1.32837	0.971453	0.0124	0.0268	0.037	0.0435	0.0512	0.06944	0.108	NA	NA
sldlp_f	sldlp	fasting	Concentration of small LDL particles (mol/l)	Lipoprotein subclasses	Small LDL	Particle concentration (mol/l)	Particle concentration	no	5473	1.5679e-07	4.1162e-08	1.69431e-15	0.345476	0.322412	0.993144	3.67e-08	8.348e-08	1.29e-07	1.55e-07	1.83e-07	2.452e-07	3.7e-07	NA	NA
sldll_f	sldll	fasting	Total lipids in small LDL (mmol/l)	Lipoprotein subclasses	Small LDL	Total lipids (mmol/l)	Total lipids	no	5474	0.43801	0.116254	0.0135151	0.332975	0.317817	0.994403	0.0984	0.227	0.358	0.432	0.512	0.689	1.04	NA	NA
sldlpl_f	sldlpl	fasting	Phospholipids in small LDL (mmol/l)	Lipoprotein subclasses	Small LDL	Phospholipids (mmol/l)	Phospholipids	no	5460	0.133362	0.0250573	0.000627867	0.274938	0.253614	0.99524	0.0573	0.0873475	0.116	0.133	0.149	0.186	0.259	NA	NA
sldlc_f	sldlc	fasting	Total cholesterol in small LDL (mmol/l)	Lipoprotein subclasses	Small LDL	Total cholesterol (mmol/l)	Total cholesterol	no	5485	0.275249	0.0881349	0.00776776	0.294221	0.343269	0.994573	0.0263	0.112	0.215	0.272	0.332	0.4599	0.726	NA	NA
sldlce_f	sldlce	fasting	Cholesterol esters in small LDL (mmol/l)	Lipoprotein subclasses	Small LDL	Cholesterol esters (mmol/l)	Cholesterol esters	no	5493	0.201277	0.0717853	0.00515312	0.292773	0.361301	0.994732	0.00305	0.06782	0.153	0.198	0.247	0.352	0.565	NA	NA
sldlfc_f	sldlfc	fasting	Free cholesterol in small LDL (mmol/l)	Lipoprotein subclasses	Small LDL	Free cholesterol (mmol/l)	Free cholesterol	no	5462	0.0739972	0.0165958	0.000275419	0.225678	0.181296	0.996339	0.0226	0.0433525	0.0627	0.0735	0.0848	0.108	0.161	NA	NA
sldltg_f	sldltg	fasting	Triglycerides in small LDL (mmol/l)	Lipoprotein subclasses	Small LDL	Triglycerides (mmol/l)	Triglycerides	no	5498	0.0297301	0.00846878	7.17202e-05	1.11537	3.00492	0.948181	0.00589	0.0166	0.0238	0.0286	0.0344	0.0492575	0.0977	NA	NA
xlhdlp_f	xlhdlp	fasting	Concentration of very large HDL particles (mol/l)	Lipoprotein subclasses	Very large HDL	Particle concentration (mol/l)	Particle concentration	no	5237	3.31734e-07	1.65734e-07	2.74676e-14	1.0906	1.92111	0.939487	2.08e-08	9.308e-08	2.12e-07	3.05e-07	4.17e-07	7.241e-07	1.38e-06	NA	NA
xlhdll_f	xlhdll	fasting	Total lipids in very large HDL (mmol/l)	Lipoprotein subclasses	Very large HDL	Total lipids (mmol/l)	Total lipids	no	5238	0.33276	0.167711	0.0281269	1.09389	1.9335	0.939109	0.0189	0.091985	0.212	0.3055	0.419	0.73	1.39	NA	NA
xlhdlpl_f	xlhdlpl	fasting	Phospholipids in very large HDL (mmol/l)	Lipoprotein subclasses	Very large HDL	Phospholipids (mmol/l)	Phospholipids	no	5237	0.172193	0.0973595	0.00947888	0.905985	1.22561	0.955393	0.000509	0.0246	0.101	0.158	0.227	0.395	0.736	NA	NA
xlhdlc_f	xlhdlc	fasting	Total cholesterol in very large HDL (mmol/l)	Lipoprotein subclasses	Very large HDL	Total cholesterol (mmol/l)	Total cholesterol	no	5239	0.148052	0.0712846	0.0050815	1.13196	2.32687	0.939438	0.0047	0.0417	0.0983	0.137	0.183	0.319	0.613	NA	NA
xlhdlce_f	xlhdlce	fasting	Cholesterol esters in very large HDL (mmol/l)	Lipoprotein subclasses	Very large HDL	Cholesterol esters (mmol/l)	Cholesterol esters	no	5239	0.109647	0.049781	0.00247815	1.1001	2.3387	0.945037	0.00393	0.034	0.07575	0.103	0.135	0.22805	0.435	NA	NA
xlhdlfc_f	xlhdlfc	fasting	Free cholesterol in very large HDL (mmol/l)	Lipoprotein subclasses	Very large HDL	Free cholesterol (mmol/l)	Free cholesterol	no	5240	0.0384051	0.0220035	0.000484152	1.13033	2.06121	0.935275	0.000214	0.0066795	0.0226	0.0349	0.0496	0.0915025	0.178	NA	NA
xlhdltg_f	xlhdltg	fasting	Triglycerides in very large HDL (mmol/l)	Lipoprotein subclasses	Very large HDL	Triglycerides (mmol/l)	Triglycerides	no	5241	0.0125654	0.00605831	3.67031e-05	1.21643	4.06129	0.940494	0.0002	0.003	0.00841	0.0119	0.0158	0.0265	0.0632	NA	NA
lhdlp_f	lhdlp	fasting	Concentration of large HDL particles (mol/l)	Lipoprotein subclasses	Large HDL	Particle concentration (mol/l)	Particle concentration	no	5224	1.06047e-06	4.57897e-07	2.09669e-13	0.781442	0.767402	0.963688	1.02e-07	3.61575e-07	7.19e-07	1.005e-06	1.34e-06	2.08425e-06	3.56e-06	NA	NA
lhdll_f	lhdll	fasting	Total lipids in large HDL (mmol/l)	Lipoprotein subclasses	Large HDL	Total lipids (mmol/l)	Total lipids	no	5224	0.664464	0.293779	0.0863063	0.783421	0.769798	0.963111	0.0564	0.215	0.445	0.628	0.84225	1.32	2.27	NA	NA
lhdlpl_f	lhdlpl	fasting	Phospholipids in large HDL (mmol/l)	Lipoprotein subclasses	Large HDL	Phospholipids (mmol/l)	Phospholipids	no	5224	0.339431	0.132226	0.0174837	0.658839	0.515164	0.973391	0.0155	0.127	0.241	0.3265	0.422	0.633	1.02	NA	NA
lhdlc_f	lhdlc	fasting	Total cholesterol in large HDL (mmol/l)	Lipoprotein subclasses	Large HDL	Total cholesterol (mmol/l)	Total cholesterol	no	5224	0.300609	0.15496	0.0240127	0.83649	0.871353	0.956376	0.00308	0.068715	0.184	0.28	0.391	0.649425	1.16	NA	NA
lhdlce_f	lhdlce	fasting	Cholesterol esters in large HDL (mmol/l)	Lipoprotein subclasses	Large HDL	Cholesterol esters (mmol/l)	Cholesterol esters	no	5224	0.234566	0.117549	0.0138177	0.844103	0.884403	0.956742	0.00228	0.0601575	0.146	0.218	0.303	0.5	0.889	NA	NA
lhdlfc_f	lhdlfc	fasting	Free cholesterol in large HDL (mmol/l)	Lipoprotein subclasses	Large HDL	Free cholesterol (mmol/l)	Free cholesterol	no	5225	0.0660635	0.0374802	0.00140476	0.808466	0.830679	0.959995	0.000739	0.008926	0.0379	0.0614	0.0881	0.15	0.273	NA	NA
lhdltg_f	lhdltg	fasting	Triglycerides in large HDL (mmol/l)	Lipoprotein subclasses	Large HDL	Triglycerides (mmol/l)	Triglycerides	no	5226	0.0243605	0.00930802	8.66392e-05	1.05226	2.18948	0.948888	0.00198	0.0102	0.0179	0.023	0.0294	0.0465375	0.0876	NA	NA
mhdlp_f	mhdlp	fasting	Concentration of medium HDL particles (mol/l)	Lipoprotein subclasses	Medium HDL	Particle concentration (mol/l)	Particle concentration	no	5480	2.12249e-06	3.76594e-07	1.41823e-13	0.364877	0.382162	0.991978	9.08e-07	1.45975e-06	1.86e-06	2.11e-06	2.36e-06	2.93e-06	4.19e-06	NA	NA
mhdll_f	mhdll	fasting	Total lipids in medium HDL (mmol/l)	Lipoprotein subclasses	Medium HDL	Total lipids (mmol/l)	Total lipids	no	5475	0.896441	0.164173	0.0269529	0.340895	0.367492	0.993488	0.349	0.6	0.7815	0.889	1	1.2415	1.79	NA	NA
mhdlpl_f	mhdlpl	fasting	Phospholipids in medium HDL (mmol/l)	Lipoprotein subclasses	Medium HDL	Phospholipids (mmol/l)	Phospholipids	no	5480	0.416117	0.0742664	0.0055155	0.404067	0.444683	0.991528	0.191	0.285975	0.364	0.412	0.46225	0.576	0.822	NA	NA
mhdlc_f	mhdlc	fasting	Total cholesterol in medium HDL (mmol/l)	Lipoprotein subclasses	Medium HDL	Total cholesterol (mmol/l)	Total cholesterol	no	5468	0.429742	0.0903958	0.0081714	0.155957	0.212946	0.998132	0.084	0.260675	0.368	0.429	0.488	0.613325	0.878	NA	NA
mhdlce_f	mhdlce	fasting	Cholesterol esters in medium HDL (mmol/l)	Lipoprotein subclasses	Medium HDL	Cholesterol esters (mmol/l)	Cholesterol esters	no	5468	0.349798	0.070755	0.00500627	0.148835	0.178856	0.998124	0.0797	0.217	0.301	0.349	0.396	0.493	0.696	NA	NA
mhdlfc_f	mhdlfc	fasting	Free cholesterol in medium HDL (mmol/l)	Lipoprotein subclasses	Medium HDL	Free cholesterol (mmol/l)	Free cholesterol	no	5471	0.079979	0.0199617	0.00039847	0.17581	0.353042	0.997318	0.00427	0.043	0.0665	0.0798	0.0929	0.121	0.182	NA	NA
mhdltg_f	mhdltg	fasting	Triglycerides in medium HDL (mmol/l)	Lipoprotein subclasses	Medium HDL	Triglycerides (mmol/l)	Triglycerides	no	5483	0.050373	0.0121079	0.000146601	1.14778	3.62277	0.944605	0.00421	0.0319	0.0422	0.0487	0.0565	0.0792	0.147	NA	NA
shdlp_f	shdlp	fasting	Concentration of small HDL particles (mol/l)	Lipoprotein subclasses	Small HDL	Particle concentration (mol/l)	Particle concentration	no	5458	5.02592e-06	4.37501e-07	1.91407e-13	0.368754	0.773512	0.99164	3.38e-06	4.22e-06	4.74e-06	5e-06	5.29e-06	5.96e-06	7.73e-06	NA	NA
shdll_f	shdll	fasting	Total lipids in small HDL (mmol/l)	Lipoprotein subclasses	Small HDL	Total lipids (mmol/l)	Total lipids	no	5458	1.11076	0.0978713	0.00957879	0.338414	0.76133	0.992515	0.713	0.931	1.05	1.11	1.17	1.32	1.71	NA	NA
shdlpl_f	shdlpl	fasting	Phospholipids in small HDL (mmol/l)	Lipoprotein subclasses	Small HDL	Phospholipids (mmol/l)	Phospholipids	no	5471	0.607834	0.0623365	0.00388584	0.520907	0.783816	0.985928	0.404	0.5	0.565	0.603	0.645	0.745	0.95	NA	NA
shdlc_f	shdlc	fasting	Total cholesterol in small HDL (mmol/l)	Lipoprotein subclasses	Small HDL	Total cholesterol (mmol/l)	Total cholesterol	no	5459	0.447072	0.0580234	0.00336672	-0.523734	1.80643	0.982407	0.106	0.327	0.414	0.449	0.484	0.55655	0.688	NA	NA
shdlce_f	shdlce	fasting	Cholesterol esters in small HDL (mmol/l)	Lipoprotein subclasses	Small HDL	Cholesterol esters (mmol/l)	Cholesterol esters	no	5459	0.337955	0.0541999	0.00293762	-0.754008	2.51609	0.96845	0.0184	0.22245	0.308	0.34	0.372	0.43755	0.515	NA	NA
shdlfc_f	shdlfc	fasting	Free cholesterol in small HDL (mmol/l)	Lipoprotein subclasses	Small HDL	Free cholesterol (mmol/l)	Free cholesterol	no	5457	0.109151	0.0109312	0.000119492	0.500398	0.818692	0.986089	0.0762	0.0899	0.102	0.108	0.116	0.133	0.173	NA	NA
shdltg_f	shdltg	fasting	Triglycerides in small HDL (mmol/l)	Lipoprotein subclasses	Small HDL	Triglycerides (mmol/l)	Triglycerides	no	5505	0.0554928	0.0135482	0.000183554	1.11638	2.93857	0.951723	0.00454	0.0345	0.0464	0.0538	0.0626	0.08758	0.152	NA	NA
xxlvldlplpct_f	xxlvldlplpct	fasting	Phospholipids in chylomicrons and extremely large VLDL to total lipids in chylomicrons and extremely large VLDL ratio (%)	Lipoprotein subclasses ratios	Extremely large VLDL ratios	Phospholipids to total lipid ratio (%)	Ratio	yes	4459	11.6632	1.29052	1.66543	-2.66465	16.6687	0.785061	0.106	8.4345	11.3	12	12.4	13.2	23	NA	NA
xxlvldlcpct_f	xxlvldlcpct	fasting	Total cholesterol in chylomicrons and extremely large VLDL to total lipids in chylomicrons and extremely large VLDL ratio (%)	Lipoprotein subclasses ratios	Extremely large VLDL ratios	Total cholesterol to total lipid ratio (%)	Ratio	yes	4508	14.038	3.50239	12.2668	-0.623184	5.68016	0.908771	0.236	5.49025	12.3	14.8	16.5	18.6	54	NA	NA
xxlvldlcepct_f	xxlvldlcepct	fasting	Cholesterol esters in chylomicrons and extremely large VLDL to total lipids in chylomicrons and extremely large VLDL ratio (%)	Lipoprotein subclasses ratios	Extremely large VLDL ratios	Cholesterol esters to total lipid ratio (%)	Ratio	yes	4510	7.30545	2.82562	7.98414	-0.423162	1.45457	0.957172	0.104	0.70435	5.67	7.87	9.25	11.7	32.9	NA	NA
xxlvldlfcpct_f	xxlvldlfcpct	fasting	Free cholesterol in chylomicrons and extremely large VLDL to total lipids in chylomicrons and extremely large VLDL ratio (%)	Lipoprotein subclasses ratios	Extremely large VLDL ratios	Free cholesterol to total lipid ratio (%)	Ratio	yes	4485	6.75406	1.52228	2.31734	-1.11972	6.04683	0.857793	0.154	2.561	6.18	7.14	7.76	8.52	21.1	NA	NA
xxlvldltgpct_f	xxlvldltgpct	fasting	Triglycerides in chylomicrons and extremely large VLDL to total lipids in chylomicrons and extremely large VLDL ratio (%)	Lipoprotein subclasses ratios	Extremely large VLDL ratios	Triglycerides (mmol/l)	Ratio	yes	4489	74.3052	4.16592	17.3549	1.41933	5.7246	0.871657	37.1	69.3	71.5	73.3	76.1	84.8	98.5	NA	NA
xlvldlplpct_f	xlvldlplpct	fasting	Phospholipids in very large VLDL to total lipids in very large VLDL ratio (%)	Lipoprotein subclasses ratios	Very large VLDL ratios	Phospholipids to total lipid ratio (%)	Ratio	yes	4717	15.1804	1.69498	2.87295	-1.9347	8.85852	0.866492	0.266	11.09	14.5	15.6	16.2	17.5	21.7	NA	NA
xlvldlcpct_f	xlvldlcpct	fasting	Total cholesterol in very large VLDL to total lipids in very large VLDL ratio (%)	Lipoprotein subclasses ratios	Very large VLDL ratios	Total cholesterol to total lipid ratio (%)	Ratio	yes	4769	15.8791	3.72905	13.9058	-1.16662	1.7002	0.912236	0.271	6.118	14.2	16.8	18.4	20.8	29.1	NA	NA
xlvldlcepct_f	xlvldlcepct	fasting	Cholesterol esters in very large VLDL to total lipids in very large VLDL ratio (%)	Lipoprotein subclasses ratios	Very large VLDL ratios	Cholesterol esters to total lipid ratio (%)	Ratio	yes	4759	9.0759	2.1616	4.67252	-0.785131	2.49717	0.935743	0.168	3.68	8.12	9.46	10.4	12.5	19.8	NA	NA
xlvldlfcpct_f	xlvldlfcpct	fasting	Free cholesterol in very large VLDL to total lipids in very large VLDL ratio (%)	Lipoprotein subclasses ratios	Very large VLDL ratios	Free cholesterol to total lipid ratio (%)	Ratio	yes	4767	6.79989	1.91474	3.66624	-1.22842	1.25212	0.886551	0.159	1.6015	5.97	7.37	8.15	9.03	15	NA	NA
xlvldltgpct_f	xlvldltgpct	fasting	Triglycerides in very large VLDL to total lipids in very large VLDL ratio (%)	Lipoprotein subclasses ratios	Very large VLDL ratios	Triglycerides to total lipid ratio (%)	Ratio	yes	4764	68.9844	5.30814	28.1764	0.833222	6.45029	0.885849	12.5	62.2075	65.5	67.6	71.2	82.5	98.7	NA	NA
lvldlplpct_f	lvldlplpct	fasting	Phospholipids in large VLDL to total lipids in large VLDL ratio (%)	Lipoprotein subclasses ratios	Large VLDL ratios	Phospholipids to total lipid ratio (%)	Ratio	yes	5286	18.2135	0.580161	0.336587	0.308999	3.20166	0.958276	15.4	17	17.9	18.2	18.5	19.5	21.9	NA	NA
lvldlcpct_f	lvldlcpct	fasting	Total cholesterol in large VLDL to total lipids in large VLDL ratio (%)	Lipoprotein subclasses ratios	Large VLDL ratios	Total cholesterol to total lipid ratio (%)	Ratio	yes	5295	19.3535	2.69774	7.27779	-1.67695	3.93959	0.869108	0.989	12.2	18.3	20.1	21.1	22.6	26	NA	NA
lvldlcepct_f	lvldlcepct	fasting	Cholesterol esters in large VLDL to total lipids in large VLDL ratio (%)	Lipoprotein subclasses ratios	Large VLDL ratios	Cholesterol esters to total lipid ratio (%)	Ratio	yes	5299	10.5491	1.53651	2.36088	-0.927732	3.58132	0.943948	0.294	6.92	9.85	10.7	11.4	13.3	16.5	NA	NA
lvldlfcpct_f	lvldlfcpct	fasting	Free cholesterol in large VLDL to total lipids in large VLDL ratio (%)	Lipoprotein subclasses ratios	Large VLDL ratios	Free cholesterol to total lipid ratio (%)	Ratio	yes	5302	8.79962	1.8851	3.55359	-1.42182	2.14187	0.882232	0.695	3.6	7.98	9.33	10.1	11.1	12.4	NA	NA
lvldltgpct_f	lvldltgpct	fasting	Triglycerides in large VLDL to total lipids in large VLDL ratio (%)	Lipoprotein subclasses ratios	Large VLDL ratios	Triglycerides to total lipid ratio (%)	Ratio	yes	5284	62.4299	2.8853	8.32496	1.79212	6.19279	0.871362	54.3	58.7	60.6	61.7	63.6	70	90.6	NA	NA
mvldlplpct_f	mvldlplpct	fasting	Phospholipids in medium VLDL to total lipids in medium VLDL ratio (%)	Lipoprotein subclasses ratios	Medium VLDL ratios	Phospholipids to total lipid ratio (%)	Ratio	yes	5474	20.2628	0.676554	0.457725	1.01964	2.17257	0.949739	18.9	19.2	19.8	20.2	20.6	21.8	24.5	NA	NA
mvldlcpct_f	mvldlcpct	fasting	Total cholesterol in medium VLDL to total lipids in medium VLDL ratio (%)	Lipoprotein subclasses ratios	Medium VLDL ratios	Total cholesterol to total lipid ratio (%)	Ratio	yes	5464	24.3249	2.71784	7.38665	-0.23901	2.60771	0.972269	8.44	18.4	22.9	24.4	25.9	29.7	39.8	NA	NA
mvldlcepct_f	mvldlcepct	fasting	Cholesterol esters in medium VLDL to total lipids in medium VLDL ratio (%)	Lipoprotein subclasses ratios	Medium VLDL ratios	Cholesterol esters to total lipid ratio (%)	Ratio	yes	5467	13.2685	2.72329	7.41631	0.20997	2.20127	0.975529	0.397	7.973	11.7	13.2	14.7	18.9	29.2	NA	NA
mvldlfcpct_f	mvldlfcpct	fasting	Free cholesterol in medium VLDL to total lipids in medium VLDL ratio (%)	Lipoprotein subclasses ratios	Medium VLDL ratios	Free cholesterol to total lipid ratio (%)	Ratio	yes	5486	11.0575	0.769073	0.591473	-1.46828	4.51724	0.910396	5.45	9.18125	10.7	11.2	11.6	12.1	13.9	NA	NA
mvldltgpct_f	mvldltgpct	fasting	Triglycerides in medium VLDL to total lipids in medium VLDL ratio (%)	Lipoprotein subclasses ratios	Medium VLDL ratios	Triglycerides to total lipid ratio (%)	Ratio	yes	5480	55.4421	2.98685	8.92129	-0.31209	2.57755	0.971909	36.1	49.1	53.8	55.5	57.2	61.4	70.7	NA	NA
svldlplpct_f	svldlplpct	fasting	Phospholipids in small VLDL to total lipids in small VLDL ratio (%)	Lipoprotein subclasses ratios	Small VLDL ratios	Phospholipids to total lipid ratio (%)	Ratio	yes	5477	24.3821	1.8402	3.38632	0.825382	1.05887	0.963535	20.1	21.5	23.1	24.1	25.4	28.8	34.9	NA	NA
svldlcpct_f	svldlcpct	fasting	Total cholesterol in small VLDL to total lipids in small VLDL ratio (%)	Lipoprotein subclasses ratios	Small VLDL ratios	Total cholesterol to total lipid ratio (%)	Ratio	yes	5503	31.1255	4.25934	18.1419	-0.431947	0.419894	0.988965	14.2	21.6	28.5	31.4	34	38.7	43.6	NA	NA
svldlcepct_f	svldlcepct	fasting	Cholesterol esters in small VLDL to total lipids in small VLDL ratio (%)	Lipoprotein subclasses ratios	Small VLDL ratios	Cholesterol esters to total lipid ratio (%)	Ratio	yes	5503	17.413	4.17458	17.4271	-0.527518	0.679126	0.984122	0.438	7.991	14.9	17.8	20.3	24.745	29.4	NA	NA
svldlfcpct_f	svldlfcpct	fasting	Free cholesterol in small VLDL to total lipids in small VLDL ratio (%)	Lipoprotein subclasses ratios	Small VLDL ratios	Free cholesterol to total lipid ratio (%)	Ratio	yes	5462	13.6899	0.500488	0.250489	0.770222	2.56622	0.965654	12.1	12.8	13.4	13.7	14	14.8	17.1	NA	NA
svldltgpct_f	svldltgpct	fasting	Triglycerides in small VLDL to total lipids in small VLDL ratio (%)	Lipoprotein subclasses ratios	Small VLDL ratios	Triglycerides to total lipid ratio (%)	Ratio	yes	5505	44.4708	4.11814	16.9591	0.199269	0.183011	0.996761	24.2	36.7	41.7	44.2	47.1	53	59.4	NA	NA
xsvldlplpct_f	xsvldlplpct	fasting	Phospholipids in very small VLDL to total lipids in very small VLDL ratio (%)	Lipoprotein subclasses ratios	Very Small VLDL ratios	Phospholipids to total lipid ratio (%)	Ratio	yes	5510	32.1264	2.63198	6.92732	-0.641834	2.72518	0.971629	15.8	26.5725	30.7	32.3	33.7	36.9	44.3	NA	NA
xsvldlcpct_f	xsvldlcpct	fasting	Total cholesterol in very small VLDL to total lipids in very small VLDL ratio (%)	Lipoprotein subclasses ratios	Very Small VLDL ratios	Total cholesterol to total lipid ratio (%)	Ratio	yes	5509	42.0872	4.8108	23.1438	-1.3018	2.85649	0.922921	12.6	30	39.7	43	45.4	48.9	52.3	NA	NA
xsvldlcepct_f	xsvldlcepct	fasting	Cholesterol esters in very small VLDL to total lipids in very small VLDL ratio (%)	Lipoprotein subclasses ratios	Very Small VLDL ratios	Cholesterol esters to total lipid ratio (%)	Ratio	yes	5510	26.811	4.40074	19.3665	-1.26753	2.88071	0.925482	1.92	15.7725	24.6	27.5	29.8	33.2	37.8	NA	NA
xsvldlfcpct_f	xsvldlfcpct	fasting	Free cholesterol in very small VLDL to total lipids in very small VLDL ratio (%)	Lipoprotein subclasses ratios	Very Small VLDL ratios	Free cholesterol to total lipid ratio (%)	Ratio	yes	5507	15.2757	1.12867	1.2739	-1.69157	8.10406	0.888337	5.83	12.6	14.8	15.4	15.9	16.9	20.3	NA	NA
xsvldltgpct_f	xsvldltgpct	fasting	Triglycerides in very small VLDL to total lipids in very small VLDL ratio (%)	Lipoprotein subclasses ratios	Very Small VLDL ratios	Triglycerides to total lipid ratio (%)	Ratio	yes	5508	25.7946	5.92573	35.1142	1.519	4.25308	0.905221	13.8	17.6	21.7	24.7	28.6	40.0325	67.4	NA	NA
idlplpct_f	idlplpct	fasting	Phospholipids in IDL to total lipids in IDL ratio (%)	Lipoprotein subclasses ratios	IDL ratios	Phospholipids to total lipid ratio (%)	Ratio	yes	5497	27.9941	1.32319	1.75082	0.338197	6.34005	0.92418	17.8	25.7	27.3	27.9	28.6	30.9	37.6	NA	NA
idlcpct_f	idlcpct	fasting	Total cholesterol in IDL to total lipids in IDL ratio (%)	Lipoprotein subclasses ratios	IDL ratios	Total cholesterol to total lipid ratio (%)	Ratio	yes	5492	60.4867	3.42037	11.6989	-1.87446	6.40402	0.869953	31	51.7	59	61.3	62.8	64.7	67.4	NA	NA
idlcepct_f	idlcepct	fasting	Cholesterol esters in IDL to total lipids in IDL ratio (%)	Lipoprotein subclasses ratios	IDL ratios	Cholesterol esters to total lipid ratio (%)	Ratio	yes	5496	42.6593	3.11098	9.67822	-1.78618	6.71695	0.880946	12.7	34.7375	41.4	43.3	44.7	46.7	54.7	NA	NA
idlfcpct_f	idlfcpct	fasting	Free cholesterol in IDL to total lipids in IDL ratio (%)	Lipoprotein subclasses ratios	IDL ratios	Free cholesterol to total lipid ratio (%)	Ratio	yes	5471	17.8727	1.57188	2.47082	-2.55829	11.5368	0.810926	4.21	13.7	17.4	18.2	18.8	19.7	20.9	NA	NA
idltgpct_f	idltgpct	fasting	Triglycerides in IDL to total lipids in IDL ratio (%)	Lipoprotein subclasses ratios	IDL ratios	Triglycerides to total lipid ratio (%)	Ratio	yes	5493	11.5294	2.96245	8.77612	1.79816	5.65881	0.872932	4.15	7.783	9.55	10.9	12.8	18.9	31.9	NA	NA
lldlplpct_f	lldlplpct	fasting	Phospholipids in large LDL to total lipids in large LDL ratio (%)	Lipoprotein subclasses ratios	Large LDL ratios	Phospholipids to total lipid ratio (%)	Ratio	yes	5469	25.8698	1.52583	2.32816	1.81913	8.07725	0.894683	22.4	23.8	24.8	25.6	26.6	29.6	43.1	NA	NA
lldlcpct_f	lldlcpct	fasting	Total cholesterol in large LDL to total lipids in large LDL ratio (%)	Lipoprotein subclasses ratios	Large LDL ratios	Total cholesterol to total lipid ratio (%)	Ratio	yes	5485	66.3178	3.00569	9.03416	-2.17821	9.68107	0.85272	35.4	59.11	65.1	67	68.3	70	71.7	NA	NA
lldlcepct_f	lldlcepct	fasting	Cholesterol esters in large LDL to total lipids in large LDL ratio (%)	Lipoprotein subclasses ratios	Large LDL ratios	Cholesterol esters to total lipid ratio (%)	Ratio	yes	5474	47.5232	2.89693	8.39222	-1.66114	5.92853	0.892192	18	40.2	46.2	48.1	49.5	51.4	53.2	NA	NA
lldlfcpct_f	lldlfcpct	fasting	Free cholesterol in large LDL to total lipids in large LDL ratio (%)	Lipoprotein subclasses ratios	Large LDL ratios	Free cholesterol to total lipid ratio (%)	Ratio	yes	5483	18.8667	1.21083	1.4661	-1.95961	10.229	0.872609	8.53	16	18.4	19	19.6	20.7	24.6	NA	NA
lldltgpct_f	lldltgpct	fasting	Triglycerides in large LDL to total lipids in large LDL ratio (%)	Lipoprotein subclasses ratios	Large LDL ratios	Triglycerides to total lipid ratio (%)	Ratio	yes	5498	7.81897	1.8094	3.27394	1.87511	6.73747	0.876434	3.58	5.46	6.6	7.47	8.6	12.4	22.4	NA	NA
mldlplpct_f	mldlplpct	fasting	Phospholipids in medium LDL to total lipids in medium LDL ratio (%)	Lipoprotein subclasses ratios	Medium LDL ratios	Phospholipids to total lipid ratio (%)	Ratio	yes	5475	27.6769	2.97342	8.84124	2.52375	12.4281	0.822052	22.3	24.1	25.8	27	28.8	34.8	57.3	NA	NA
mldlcpct_f	mldlcpct	fasting	Total cholesterol in medium LDL to total lipids in medium LDL ratio (%)	Lipoprotein subclasses ratios	Medium LDL ratios	Total cholesterol to total lipid ratio (%)	Ratio	yes	5472	65.6179	4.2432	18.0048	-2.31352	10.0756	0.831922	26.8	55.3	64	66.6	68.4	70.7	72.9	NA	NA
mldlcepct_f	mldlcepct	fasting	Cholesterol esters in medium LDL to total lipids in medium LDL ratio (%)	Lipoprotein subclasses ratios	Medium LDL ratios	Cholesterol esters to total lipid ratio (%)	Ratio	yes	5466	46.944	5.24681	27.5291	-2.07804	8.17728	0.854993	2.49	34.3	44.8	48.1	50.4	53.4	56.2	NA	NA
mldlfcpct_f	mldlfcpct	fasting	Free cholesterol in medium LDL to total lipids in medium LDL ratio (%)	Lipoprotein subclasses ratios	Medium LDL ratios	Free cholesterol to total lipid ratio (%)	Ratio	yes	5465	18.6939	1.34821	1.81766	1.28472	3.56994	0.928436	15.7	16.7	17.8	18.5	19.4	22	29.4	NA	NA
mldltgpct_f	mldltgpct	fasting	Triglycerides in medium LDL to total lipids in medium LDL ratio (%)	Lipoprotein subclasses ratios	Medium LDL ratios	Triglycerides to total lipid ratio (%)	Ratio	yes	5489	6.73283	1.66528	2.77315	1.76153	5.73738	0.880343	3.62	4.57	5.59	6.4	7.45	10.98	20.2	NA	NA
sldlplpct_f	sldlplpct	fasting	Phospholipids in small LDL to total lipids in small LDL ratio (%)	Lipoprotein subclasses ratios	Small LDL ratios	Phospholipids to total lipid ratio (%)	Ratio	yes	5475	31.1701	3.36918	11.3513	1.90554	6.74052	0.875457	24.9	26.8	28.9	30.5	32.6	39.4	55.7	NA	NA
sldlcpct_f	sldlcpct	fasting	Total cholesterol in small LDL to total lipids in small LDL ratio (%)	Lipoprotein subclasses ratios	Small LDL ratios	Total cholesterol to total lipid ratio (%)	Ratio	yes	5471	61.8724	5.0513	25.5157	-2.32717	9.84537	0.82171	22.2	48.8	60	63	65.2	67.8	70.5	NA	NA
sldlcepct_f	sldlcepct	fasting	Cholesterol esters in small LDL to total lipids in small LDL ratio (%)	Lipoprotein subclasses ratios	Small LDL ratios	Cholesterol esters to total lipid ratio (%)	Ratio	yes	5470	44.752	5.66397	32.0805	-2.17244	8.69143	0.842697	2.58	30.6725	42.5	46	48.5	51.6	54.6	NA	NA
sldlfcpct_f	sldlfcpct	fasting	Free cholesterol in small LDL to total lipids in small LDL ratio (%)	Lipoprotein subclasses ratios	Small LDL ratios	Free cholesterol to total lipid ratio (%)	Ratio	yes	5497	17.1456	0.99994	0.999879	1.21183	3.20113	0.938675	14.9	15.6	16.5	17	17.7	19.6	24.1	NA	NA
sldltgpct_f	sldltgpct	fasting	Triglycerides in small LDL to total lipids in small LDL ratio (%)	Lipoprotein subclasses ratios	Small LDL ratios	Triglycerides to total lipid ratio (%)	Ratio	yes	5492	6.99023	2.07853	4.32028	2.50799	11.8713	0.830821	3.23	4.54	5.66	6.53	7.7225	12.3	25.8	NA	NA
xlhdlplpct_f	xlhdlplpct	fasting	Phospholipids in very large HDL to total lipids in very large HDL ratio (%)	Lipoprotein subclasses ratios	Very large HDL ratios	Phospholipids to total lipid ratio (%)	Ratio	yes	5238	49.8575	9.5586	91.3669	-1.79888	4.78646	0.848964	0.867	22.2925	47.1	52.3	55.4	61.8075	83.7	NA	NA
xlhdlcpct_f	xlhdlcpct	fasting	Total cholesterol in very large HDL to total lipids in very large HDL ratio (%)	Lipoprotein subclasses ratios	Very large HDL ratios	Total cholesterol to total lipid ratio (%)	Ratio	yes	5238	45.4698	6.64562	44.1643	1.15705	3.49114	0.912534	12.2	35.4	41.7	44.3	48	63.5	83.3	NA	NA
xlhdlcepct_f	xlhdlcepct	fasting	Cholesterol esters in very large HDL to total lipids in very large HDL ratio (%)	Lipoprotein subclasses ratios	Very large HDL ratios	Cholesterol esters to total lipid ratio (%)	Ratio	yes	5233	34.3711	6.744	45.4815	1.52485	4.25116	0.88654	6.99	25.2	30.3	32.8	37	52.22	77.4	NA	NA
xlhdlfcpct_f	xlhdlfcpct	fasting	Free cholesterol in very large HDL to total lipids in very large HDL ratio (%)	Lipoprotein subclasses ratios	Very large HDL ratios	Free cholesterol to total lipid ratio (%)	Ratio	yes	5203	11.1231	1.55187	2.4083	-1.83466	5.85098	0.861955	0.461	7.0105	10.5	11.5	12.1	13	16.8	NA	NA
xlhdltgpct_f	xlhdltgpct	fasting	Triglycerides in very large HDL to total lipids in very large HDL ratio (%)	Lipoprotein subclasses ratios	Very large HDL ratios	Triglycerides to total lipid ratio (%)	Ratio	yes	5215	4.63128	3.60165	12.9719	2.76727	10.4054	0.728449	0.109	1.24	2.55	3.49	5.39	15.365	32	NA	NA
lhdlplpct_f	lhdlplpct	fasting	Phospholipids in large HDL to total lipids in large HDL ratio (%)	Lipoprotein subclasses ratios	Large HDL ratios	Phospholipids to total lipid ratio (%)	Ratio	yes	5205	52.3693	3.8304	14.672	1.06381	2.21475	0.946546	43.7	46.6	49.7	51.8	54.4	61.5	78	NA	NA
lhdlcpct_f	lhdlcpct	fasting	Total cholesterol in large HDL to total lipids in large HDL ratio (%)	Lipoprotein subclasses ratios	Large HDL ratios	Total cholesterol to total lipid ratio (%)	Ratio	yes	5164	43.6695	4.71162	22.1993	-1.40173	3.20421	0.908934	4.77	31.5075	41.5	44.6	47	49.9	52.1	NA	NA
lhdlcepct_f	lhdlcepct	fasting	Cholesterol esters in large HDL to total lipids in large HDL ratio (%)	Lipoprotein subclasses ratios	Large HDL ratios	Cholesterol esters to total lipid ratio (%)	Ratio	yes	5197	34.3379	3.03014	9.18173	-1.40142	4.37017	0.91849	3.53	26.8	32.8	34.9	36.5	38.5	40.2	NA	NA
lhdlfcpct_f	lhdlfcpct	fasting	Free cholesterol in large HDL to total lipids in large HDL ratio (%)	Lipoprotein subclasses ratios	Large HDL ratios	Free cholesterol to total lipid ratio (%)	Ratio	yes	5152	9.32402	1.82086	3.31552	-1.6273	3.1921	0.864862	1.18	4.15	8.6	9.77	10.6	11.5	12.2	NA	NA
lhdltgpct_f	lhdltgpct	fasting	Triglycerides in large HDL to total lipids in large HDL ratio (%)	Lipoprotein subclasses ratios	Large HDL ratios	Triglycerides to total lipid ratio (%)	Ratio	yes	5178	3.98196	1.58028	2.4973	2.47725	9.31322	0.788618	0.667	2.23	3.05	3.56	4.38	8.4615	16.4	NA	NA
mhdlplpct_f	mhdlplpct	fasting	Phospholipids in medium HDL to total lipids in medium HDL ratio (%)	Lipoprotein subclasses ratios	Medium HDL ratios	Phospholipids to total lipid ratio (%)	Ratio	yes	5499	46.463	1.00168	1.00336	0.867626	2.4174	0.965088	44	44.8	45.8	46.4	47	48.6	54.6	NA	NA
mhdlcpct_f	mhdlcpct	fasting	Total cholesterol in medium HDL to total lipids in medium HDL ratio (%)	Lipoprotein subclasses ratios	Medium HDL ratios	Total cholesterol to total lipid ratio (%)	Ratio	yes	5497	47.7626	2.60013	6.76067	-1.60894	6.16028	0.906569	24	41.4	46.6	48.2	49.5	51.4	55.2	NA	NA
mhdlcepct_f	mhdlcepct	fasting	Cholesterol esters in medium HDL to total lipids in medium HDL ratio (%)	Lipoprotein subclasses ratios	Medium HDL ratios	Cholesterol esters to total lipid ratio (%)	Ratio	yes	5499	38.9441	2.06896	4.28059	-1.18719	3.60036	0.939591	22.8	34	37.9	39.2	40.3	42.2	44.6	NA	NA
mhdlfcpct_f	mhdlfcpct	fasting	Free cholesterol in medium HDL to total lipids in medium HDL ratio (%)	Lipoprotein subclasses ratios	Medium HDL ratios	Free cholesterol to total lipid ratio (%)	Ratio	yes	5494	8.82175	0.768041	0.589886	-2.07448	10.1924	0.86957	1.22	7.02325	8.49	8.98	9.31	9.82	11.2	NA	NA
mhdltgpct_f	mhdltgpct	fasting	Triglycerides in medium HDL to total lipids in medium HDL ratio (%)	Lipoprotein subclasses ratios	Medium HDL ratios	Triglycerides to total lipid ratio (%)	Ratio	yes	5483	5.79718	1.83163	3.35489	2.02426	8.14924	0.857294	0.325	3.53	4.61	5.41	6.525	10.4	21.4	NA	NA
shdlplpct_f	shdlplpct	fasting	Phospholipids in small HDL to total lipids in small HDL ratio (%)	Lipoprotein subclasses ratios	Small HDL ratios	Phospholipids to total lipid ratio (%)	Ratio	yes	5484	54.6895	3.05041	9.30502	0.370927	2.73934	0.970991	39.5	49.1075	52.8	54.6	56.4	60.9	72	NA	NA
shdlcpct_f	shdlcpct	fasting	Total cholesterol in small HDL to total lipids in small HDL ratio (%)	Lipoprotein subclasses ratios	Small HDL ratios	Total cholesterol to total lipid ratio (%)	Ratio	yes	5489	40.3086	3.7652	14.1768	-1.01491	5.38738	0.925361	14.8	31.8	38.6	40.6	42.6	46.4	60.3	NA	NA
shdlcepct_f	shdlcepct	fasting	Cholesterol esters in small HDL to total lipids in small HDL ratio (%)	Lipoprotein subclasses ratios	Small HDL ratios	Cholesterol esters to total lipid ratio (%)	Ratio	yes	5496	30.5051	4.15013	17.2236	-0.960393	5.20762	0.932063	2.59	21.2375	28.5	30.9	33	37.2	51.3	NA	NA
shdlfcpct_f	shdlfcpct	fasting	Free cholesterol in small HDL to total lipids in small HDL ratio (%)	Lipoprotein subclasses ratios	Small HDL ratios	Free cholesterol to total lipid ratio (%)	Ratio	yes	5504	9.82305	0.419609	0.176072	0.666788	2.59323	0.969871	8.3	9.07	9.55	9.81	10.1	10.7	12.6	NA	NA
shdltgpct_f	shdltgpct	fasting	Triglycerides in small HDL to total lipids in small HDL ratio (%)	Lipoprotein subclasses ratios	Small HDL ratios	Triglycerides to total lipid ratio (%)	Ratio	yes	5504	5.01452	1.31227	1.72205	1.57826	5.75486	0.905604	0.248	3.15	4.16	4.8	5.58	8.26	16	NA	NA
vldld_f	vldld	fasting	Mean diameter for VLDL particles (nm)	Lipoprotein particle size	Lipoprotein particle size	VLDL particle size (nm)	VLDL particles size	no	5517	37.4637	1.2359	1.52745	0.391255	0.307523	0.99019	33.8	35.3	36.6	37.4	38.2	40.2	42.3	NA	NA
ldld_f	ldld	fasting	Mean diameter for LDL particles (nm)	Lipoprotein particle size	Lipoprotein particle size	LDL particle size (nm)	LDL particles size	no	5485	23.4801	0.0968806	0.00938584	-0.11319	3.07622	0.878548	22.9	23.3	23.4	23.5	23.5	23.7	24	NA	NA
hdld_f	hdld	fasting	Mean diameter for HDL particles (nm)	Lipoprotein particle size	Lipoprotein particle size	HDL particle size (nm)	HDL particles size	no	5492	9.84689	0.237168	0.0562489	0.280239	0.0803592	0.991665	9.22	9.4	9.68	9.84	10	10.3	10.8	NA	NA
serumc_f	serumc	fasting	Serum total cholesterol (mmol/l)	Cholesterol	Cholesterol	Total cholesterol (mmol/l)	Total C	no	5509	4.00874	0.863022	0.744807	0.246041	0.27417	0.996455	1.19	2.39	3.42	3.98	4.56	5.82	8.14	NA	NA
vldlc_f	vldlc	fasting	Total cholesterol in VLDL (mmol/l)	Cholesterol	Cholesterol	VLDL cholesterol (mmol/l)	VLDL C	no	5511	0.611974	0.268287	0.0719779	1.38902	4.29854	0.923549	0.0644	0.21875	0.428	0.571	0.743	1.24	2.66	NA	NA
remnantc_f	remnantc	fasting	Remnant cholesterol (non-HDL, non-LDL -cholesterol) (mmol/l)	Cholesterol	Cholesterol	Remnant cholesterol (mmol/l)	Remnant C	no	5509	1.18967	0.3798	0.144248	0.629796	1.16278	0.978406	0.115	0.529	0.927	1.16	1.41	2.03	3.7	NA	NA
ldlc_f	ldlc	fasting	Total cholesterol in LDL (mmol/l)	Cholesterol	Cholesterol	LDL cholesterol (mmol/l)	LDL C	no	5510	1.50639	0.462233	0.21366	0.24918	0.283774	0.996272	0.111	0.639	1.19	1.49	1.8	2.49	3.87	NA	NA
hdlc_f	hdlc	fasting	Total cholesterol in HDL (mmol/l)	Cholesterol	Cholesterol	HDL cholesterol (mmol/l)	HDL C	no	5471	1.30771	0.32943	0.108524	0.314109	0.395798	0.993696	0.139	0.72	1.08	1.3	1.51	2.01	2.84	NA	NA
hdl2c_f	hdl2c	fasting	Total cholesterol in HDL2 (mmol/l)	Cholesterol	Cholesterol	HDL2 cholesterol (mmol/l)	HDL2 C	no	5462	0.856088	0.302432	0.0914653	0.392695	0.327561	0.991848	0.00458	0.322	0.641	0.842	1.04	1.51	2.26	NA	NA
hdl3c_f	hdl3c	fasting	Total cholesterol in HDL3 (mmol/l)	Cholesterol	Cholesterol	HDL3 cholesterol (mmol/l)	HDL3 C	no	5466	0.454453	0.0281532	0.000792605	0.0578014	1.52403	0.990769	0.227	0.401	0.436	0.453	0.472	0.512	0.604	NA	NA
estc_f	estc	fasting	Esterified cholesterol (mmol/l)	Cholesterol	Cholesterol	Esterified cholesterol (mmol/l)	Esterified C	no	5488	2.80598	0.623622	0.388904	0.267952	0.324443	0.995657	0.799	1.64175	2.38	2.78	3.2025	4.1	6.09	NA	NA
freec_f	freec	fasting	Free cholesterol (mmol/l)	Cholesterol	Cholesterol	Free cholesterol (mmol/l)	Free C	no	5499	1.20268	0.249934	0.0624668	0.195099	0.215502	0.99773	0.395	0.735	1.03	1.2	1.36	1.72	2.21	NA	NA
serumtg_f	serumtg	fasting	Serum total triglycerides (mmol/l)	Glycerides and phospholipids	Glycerides and phospholipids	Triglycerides (mmol/l)	Triglycerides	no	5514	1.43138	0.643761	0.414428	2.13395	8.29695	0.845329	0.244	0.656825	1	1.29	1.68	3.0435	7.06	NA	NA
vldltg_f	vldltg	fasting	Triglycerides in VLDL (mmol/l)	Glycerides and phospholipids	Glycerides and phospholipids	VLDL triglycerides (mmol/l)	VLDL triglycerides	no	5513	1.02054	0.576211	0.332019	2.139	7.988	0.839392	0.123	0.3358	0.637	0.891	1.24	2.49	5.38	NA	NA
ldltg_f	ldltg	fasting	Triglycerides in LDL (mmol/l)	Glycerides and phospholipids	Glycerides and phospholipids	LDL triglycerides (mmol/l)	LDL triglycerides	no	5513	0.162432	0.0397925	0.00158344	0.857728	1.76328	0.965076	0.0446	0.0981	0.134	0.158	0.185	0.253	0.424	NA	NA
hdltg_f	hdltg	fasting	Triglycerides in HDL (mmol/l)	Glycerides and phospholipids	Glycerides and phospholipids	HDL triglycerides (mmol/l)	HDL triglycerides	no	5502	0.142749	0.032838	0.00107833	1.52664	6.09951	0.906952	0.0177	0.0968	0.122	0.137	0.158	0.222	0.407	NA	NA
dag_f	dag	fasting	Diacylglycerol (mmol/l)	Glycerides and phospholipids	Glycerides and phospholipids	Diacylglycerol (mmol/l)	Diacylglycerol	no	3784	0.0206482	0.0167029	0.000278988	1.89432	6.61584	0.860617	3.04e-05	0.00100575	0.0089875	0.01675	0.0279	0.063785	0.172	NA	NA
dagtg_f	dagtg	fasting	Ratio of diacylglycerol to triglycerides (%)	Glycerides and phospholipids ratios	Glycerides and phospholipids ratios	Ratio of diacylglycerol to triglycerides (%)	Ratio	yes	3730	0.0185579	0.0133868	0.000179207	2.04584	8.00326	0.857792	3.46e-05	0.00119225	0.0099125	0.0165	0.023575	0.0532875	0.135	NA	NA
totpg_f	totpg	fasting	Total phosphoglycerides (mmol/l)	Glycerides and phospholipids	Glycerides and phospholipids	Phosphoglycerides (mmol/l)	Phosphoglycerides	no	5506	1.61441	0.334758	0.112063	0.395282	0.642809	0.99057	0.493	1.00625	1.39	1.59	1.82	2.33	3.46	NA	NA
tgpg_f	tgpg	fasting	Ratio of triglycerides to phosphoglycerides ratio (%)	Glycerides and phospholipids ratios	Glycerides and phospholipids ratios	Triglycerides phosphoglycerides ratio (%)	Ratio	yes	5436	0.674013	0.321658	0.103464	1.65807	5.30704	0.897231	0.148	0.264	0.453	0.605	0.81925	1.47	3.81	NA	NA
pc_f	pc	fasting	Phosphatidylcholine and other cholines (mmol/l)	Glycerides and phospholipids	Glycerides and phospholipids	Phosphatidylcholine + other cholines (mmol/l)	Phosphatidylcholine + other cholines	no	5321	1.73002	0.347922	0.121049	0.73636	1.59804	0.972863	0.601	1.13	1.5	1.7	1.92	2.53	3.5	NA	NA
sm_f	sm	fasting	Sphingomyelins (mmol/l)	Glycerides and phospholipids	Glycerides and phospholipids	Sphingomyelins (mmol/l)	Sphingomyelins	no	5504	0.395972	0.0775868	0.00601972	0.219603	0.201438	0.99709	0.136	0.250575	0.343	0.394	0.445	0.56	0.743	NA	NA
totcho_f	totcho	fasting	Total cholines (mmol/l)	Glycerides and phospholipids	Glycerides and phospholipids	Cholines (mmol/l)	Cholines	no	5427	1.972	0.370869	0.137544	0.0385824	1.39931	0.989593	0.0361	1.27	1.74	1.96	2.2	2.73	3.8	NA	NA
apoa1_f	apoa1	fasting	Apolipoprotein A-I (g/l)	Apolipoproteins	Apolipoproteins	Apolipoprotein A-I (g/l)	Apolipoprotein A-I	no	5467	1.45156	0.178479	0.0318549	0.426605	0.367856	0.989689	0.884	1.14	1.33	1.44	1.56	1.8335	2.33	NA	NA
apob_f	apob	fasting	Apolipoprotein B (g/l)	Apolipoproteins	Apolipoproteins	Apolipoprotein B (g/l)	Apolipoprotein B	no	5509	0.82609	0.193364	0.0373897	0.659012	1.20137	0.977245	0.286	0.494	0.69	0.812	0.937	1.25	2.11	NA	NA
apobapoa1_f	apobapoa1	fasting	Ratio of apolipoprotein B to apolipoprotein A-I	Apolipoproteins	Apolipoproteins	Apolipoprotein B/A-I (g/l)	Apolipoprotein B/A-I	no	5504	0.574094	0.143383	0.0205586	0.721415	1.24756	0.973586	0.22	0.337575	0.472	0.5605	0.661	0.890425	1.51	NA	NA
totfa_f	totfa	fasting	Total fatty acids (mmol/l)	Fatty acids	Fatty acids	Total fatty acids (mmol/l)	Total fatty acids	no	5494	10.0505	2.22232	4.93873	0.768495	1.87711	0.972254	3.61	6.3	8.53	9.835	11.3	15	27	NA	NA
falen_f	falen	fasting	Estimated description of fatty acid chain length, not actual carbon number	Fatty acids	Fatty acids	Fatty acid chain length	Fatty acid chain length	no	4936	17.6966	0.457131	0.208969	0.860146	2.06142	0.961606	16.1	16.9	17.4	17.7	18	18.8	20.6	NA	NA
unsat_f	unsat	fasting	Estimated degree of unsaturation	Fatty acids	Fatty acids	Degree of unsaturation	Degree of unsaturation	no	5492	1.24741	0.0815885	0.00665669	0.143102	1.07752	0.989117	0.917	1.09	1.2	1.25	1.3	1.42	1.66	NA	NA
dha_f	dha	fasting	22:6, docosahexaenoic acid (mmol/l)	Fatty acids	Fatty acids	Docosahexaenoic acid (mmol/l)	Docosahexaenoic acid	no	5487	0.119814	0.0460516	0.00212075	1.17601	2.77872	0.937414	0.0253	0.053545	0.0873	0.112	0.144	0.22785	0.479	NA	NA
la_f	la	fasting	18:2, linoleic acid (mmol/l)	Fatty acids	Fatty acids	Linoleic acid (mmol/l)	Linoleic acid	no	5494	2.62719	0.554233	0.307175	0.440215	1.1356	0.988081	0.831	1.61	2.25	2.6	2.96	3.78	6.9	NA	NA
cla_f	cla	fasting	Conjugated linoleic acid (mmol/l)	Fatty acids	Fatty acids	Conjugated linoleic acid (mmol/l)	Conjugated linoleic acid	no	4439	0.0175029	0.0115811	0.000134121	1.36189	3.83121	0.919632	9.74e-06	0.001449	0.009065	0.0157	0.0236	0.04471	0.107	NA	NA
faw3_f	faw3	fasting	Omega-3 fatty acids (mmol/l)	Fatty acids	Fatty acids	n-3 fatty acids (mmol/l)	n-3 fatty acids	no	5503	0.37395	0.117468	0.0137986	1.26278	3.72395	0.935899	0.118	0.197	0.293	0.357	0.434	0.652	1.36	NA	NA
faw6_f	faw6	fasting	Omega-6 fatty acids (mmol/l)	Fatty acids	Fatty acids	n-6 fatty acids (mmol/l)	n-6 fatty acids	no	5500	3.26815	0.6334	0.401196	0.337924	0.835877	0.992141	1.17	2.09	2.84	3.24	3.6725	4.57	7.85	NA	NA
pufa_f	pufa	fasting	Polyunsaturated fatty acids (mmol/l)	Fatty acids	Fatty acids	PUFA (mmol/l)	PUFA	no	5497	3.64204	0.706322	0.49889	0.316505	0.724816	0.994559	1.31	2.34	3.17	3.61	4.09	5.12	8.62	NA	NA
mufa_f	mufa	fasting	Monounsaturated fatty acids; 16:1, 18:1 (mmol/l)	Fatty acids	Fatty acids	MUFA (mmol/l)	MUFA	no	5455	2.71731	0.83473	0.696774	1.33464	3.47354	0.922059	0.875	1.51	2.15	2.56	3.13	4.7665	8.63	NA	NA
sfa_f	sfa	fasting	Saturated fatty acids (mmol/l)	Fatty acids	Fatty acids	Saturated fatty acids (mmol/l)	Saturated fatty acids	no	5454	3.69742	0.863244	0.745191	0.819602	1.90664	0.971689	1.23	2.25	3.11	3.61	4.18	5.63675	9.77	NA	NA
dhafa_f	dhafa	fasting	Ratio of 22:6 docosahexaenoic acid to total fatty acids (%)	Fatty acids ratios	Fatty acids ratios	Docosahexaenoic acid (%)	Ratio	yes	5466	1.19445	0.391725	0.153448	1.28463	3.6865	0.928683	0.34	0.619625	0.921	1.13	1.4	2.1	4.23	NA	NA
lafa_f	lafa	fasting	Ratio of 18:2 linoleic acid to total fatty acids (%)	Fatty acids ratios	Fatty acids ratios	Linoleic acid (%)	Ratio	yes	5491	26.4095	3.43746	11.8162	-0.161458	0.208729	0.997598	13.1	19.3	24.2	26.6	28.7	32.8	41.5	NA	NA
clafa_f	clafa	fasting	Ratio of conjugated linoleic acid to total fatty acids (%)	Fatty acids ratios	Fatty acids ratios	Conjugated linoleic acid (%)	Ratio	yes	4433	0.168754	0.0994206	0.00988445	1.32609	5.57566	0.932307	8.88e-05	0.0161	0.0988	0.16	0.224	0.3742	1.09	NA	NA
faw3fa_f	faw3fa	fasting	Ratio of omega-3 fatty acids to total fatty acids (%)	Fatty acids ratios	Fatty acids ratios	n-3 fatty acids (%)	Ratio	yes	5489	3.74033	0.939605	0.882857	1.8563	8.27967	0.894957	1.41	2.46	3.12	3.57	4.15	6.08	13.6	NA	NA
faw6fa_f	faw6fa	fasting	Ratio of omega-6 fatty acids to total fatty acids (%)	Fatty acids ratios	Fatty acids ratios	n-6 fatty acids (%)	Ratio	yes	5494	32.8576	3.35426	11.2511	-0.512106	0.480922	0.985013	18.7	25.5	30.9	33.2	35.2	38.5	43.4	NA	NA
pufafa_f	pufafa	fasting	Ratio of polyunsaturated fatty acids to total fatty acids (%)	Fatty acids ratios	Fatty acids ratios	PUFA (%)	Ratio	yes	5497	36.5993	3.59514	12.9251	-0.516418	0.615253	0.984834	21	28.6	34.5	36.9	39.1	42.8	49.6	NA	NA
mufafa_f	mufafa	fasting	Ratio of monounsaturated fatty acids to total fatty acids (%)	Fatty acids ratios	Fatty acids ratios	MUFA (%)	Ratio	yes	5453	26.7022	3.35923	11.2844	0.490648	0.418548	0.985849	17.1	20.9	24.4	26.4	28.8	34.1	41.7	NA	NA
sfafa_f	sfafa	fasting	Ratio of saturated fatty acids to total fatty acids (%)	Fatty acids ratios	Fatty acids ratios	Saturated fatty acids (%)	Ratio	yes	5452	36.7169	2.00101	4.00405	-0.11648	0.961729	0.992703	26.4	32.5	35.5	36.75	38	40.5	46.2	NA	NA
glc_f	glc	fasting	Glucose (mmol/l)	Glycolysis related metabolites	Glycolysis related metabolites	Glucose (mmol/l)	Glucose	no	5495	4.47443	0.754037	0.568573	2.76658	12.7548	0.780859	3	3.5635	4.04	4.33	4.7	6.51	10.9	NA	NA
lac_f	lac	fasting	Lactate (mmol/l)	Glycolysis related metabolites	Glycolysis related metabolites	Lactate (mmol/l)	Lactate	no	5512	1.14933	0.278987	0.0778337	1.26778	3.04736	0.927172	0.571	0.746775	0.953	1.11	1.29	1.82	2.96	NA	NA
cit_f	cit	fasting	Citrate (mmol/l)	Glycolysis related metabolites	Glycolysis related metabolites	Citrate (mmol/l)	Citrate	no	5511	0.148047	0.0268125	0.000718912	0.525551	1.0662	0.986063	0.0666	0.101	0.129	0.147	0.165	0.205	0.318	NA	NA
ala_f	ala	fasting	Alanine (mmol/l)	Amino acids	Amino acids	Alanine (mmol/l)	Alanine	no	5515	0.358727	0.0535042	0.0028627	0.468185	0.282759	0.988078	0.221	0.267	0.32	0.355	0.393	0.476	0.584	NA	NA
gln_f	gln	fasting	Glutamine (mmol/l)	Amino acids	Amino acids	Glutamine (mmol/l)	Glutamine	no	5514	0.468409	0.052628	0.00276971	0.0426202	0.580491	0.99708	0.237	0.365825	0.434	0.468	0.503	0.572175	0.747	NA	NA
his_f	his	fasting	Histidine (mmol/l)	Amino acids	Amino acids	Histidine (mmol/l)	Histidine	no	5514	0.0550768	0.00653744	4.27381e-05	0.11118	1.02478	0.992541	0.0259	0.0421825	0.051	0.0551	0.0591	0.0681175	0.0884	NA	NA
ile_f	ile	fasting	Isoleucine (mmol/l)	Amino acids	Branched-chain amino acids	Isoleucine (mmol/l)	Isoleucine	no	5514	0.0541792	0.0165079	0.00027251	1.67235	6.04966	0.899237	0.0226	0.0314	0.0429	0.0513	0.0618	0.0939175	0.194	NA	NA
leu_f	leu	fasting	Leucine (mmol/l)	Amino acids	Branched-chain amino acids	Leucine (mmol/l)	Leucine	no	5512	0.0699193	0.0151369	0.000229127	0.943088	2.00552	0.958197	0.0347	0.0459775	0.059	0.0682	0.0785	0.104	0.165	NA	NA
val_f	val	fasting	Valine (mmol/l)	Amino acids	Branched-chain amino acids	Valine (mmol/l)	Valine	no	5513	0.161819	0.0298064	0.000888419	0.522357	0.545664	0.984364	0.0839	0.11	0.141	0.16	0.18	0.2252	0.31	NA	NA
phe_f	phe	fasting	Phenylalanine (mmol/l)	Amino acids	Aromatic amino acids	Phenylalanine (mmol/l)	Phenylalanine	no	5516	0.0542669	0.00565771	3.20097e-05	0.725136	3.63084	0.974758	0.0352	0.0443	0.0505	0.0539	0.0576	0.0665	0.118	NA	NA
tyr_f	tyr	fasting	Tyrosine (mmol/l)	Amino acids	Aromatic amino acids	Tyrosine (mmol/l)	Tyrosine	no	5516	0.0560752	0.00981167	9.62689e-05	0.487247	1.16782	0.987431	0.0252	0.0383	0.0496	0.0554	0.062	0.0767	0.114	NA	NA
ace_f	ace	fasting	Acetate (mmol/l)	Ketone bodies	Ketone bodies	Acetate (mmol/l)	Acetate	no	5479	0.0456948	0.0115806	0.00013411	1.53934	3.15496	0.879341	0.0264	0.0315	0.0376	0.0429	0.0506	0.0758	0.119	NA	NA
bohbut_f	bohbut	fasting	3-hydroxybutyrate (mmol/l)	Ketone bodies	Ketone bodies	Beta-hydroxybutyrate (mmol/l)	Beta-hydroxybutyrate	no	5349	0.122149	0.0324877	0.00105545	1.5411	3.67771	0.895503	0.0491	0.0772	0.101	0.116	0.134	0.211	0.321	NA	NA
crea_f	crea	fasting	Creatinine (mmol/l)	Fluid balance	Fluid balance	Creatinine (mmol/l)	Creatinine	no	5516	0.0639409	0.010224	0.00010453	0.891411	4.10973	0.965483	0.0321	0.0467	0.0569	0.0629	0.0701	0.0851125	0.174	NA	NA
alb_f	alb	fasting	Albumin (signal area)	Fluid balance	Fluid balance	Albumin (signal area)	Albumin	no	5514	0.0856952	0.00377767	1.42708e-05	-0.137034	0.755587	0.994537	0.0698	0.0780825	0.0833	0.0857	0.0881	0.0931	0.103	NA	NA
gp_f	gp	fasting	Glycoprotein acetyls, mainly a1-acid glycoprotein (mmol/l)	Inflammation	Inflammation	Glycoprotein acetyls (mmol/l)	Glycoprotein acetyls	no	5516	1.28881	0.212198	0.0450278	1.65981	6.88928	0.906272	0.809	0.977	1.15	1.26	1.39	1.78	3.12	NA	NA
xxlvldlp_p	xxlvldlp	postprandial	Concentration of chylomicrons and extremely large VLDL particles (mol/l)	Lipoprotein subclasses	Extremely large VLDL	Particle concentration (mol/l)	Particle concentration	no	5238	2.3312e-10	1.60519e-10	2.57665e-20	1.85702	5.74007	0.860439	1.53e-13	4.72e-11	1.2e-10	1.955e-10	3e-10	6.46e-10	1.48e-09	NA	NA
xxlvldll_p	xxlvldll	postprandial	Total lipids in chylomicrons and extremely large VLDL (mmol/l)	Lipoprotein subclasses	Extremely large VLDL	Total lipids (mmol/l)	Total lipids	no	5238	0.0496423	0.0344578	0.00118734	1.85613	5.72303	0.859346	3.2e-05	0.00968925	0.0253	0.04155	0.064	0.139	0.316	NA	NA
xxlvldlpl_p	xxlvldlpl	postprandial	Phospholipids in chylomicrons and extremely large VLDL (mmol/l)	Lipoprotein subclasses	Extremely large VLDL	Phospholipids (mmol/l)	Phospholipids	no	5238	0.00612068	0.00440106	1.93693e-05	1.83972	5.59005	0.858993	7.19e-07	0.000961925	0.00302	0.00509	0.00795	0.0174075	0.0408	NA	NA
xxlvldlc_p	xxlvldlc	postprandial	Total cholesterol in chylomicrons and extremely large VLDL (mmol/l)	Lipoprotein subclasses	Extremely large VLDL	Total cholesterol (mmol/l)	Total cholesterol	no	5239	0.00784087	0.00602208	3.62654e-05	1.88572	6.06275	0.86388	1.21e-06	0.00083445	0.00358	0.0065	0.0104	0.023205	0.0528	NA	NA
xxlvldlce_p	xxlvldlce	postprandial	Cholesterol esters in chylomicrons and extremely large VLDL (mmol/l)	Lipoprotein subclasses	Extremely large VLDL	Cholesterol esters (mmol/l)	Cholesterol esters	no	5239	0.00403228	0.00319106	1.01829e-05	1.92143	6.74416	0.858499	4.2e-07	0.000216	0.00178	0.00334	0.00541	0.0118	0.0306	NA	NA
xxlvldlfc_p	xxlvldlfc	postprandial	Free cholesterol in chylomicrons and extremely large VLDL (mmol/l)	Lipoprotein subclasses	Extremely large VLDL	Free cholesterol (mmol/l)	Free cholesterol	no	5237	0.00380695	0.00288618	8.33006e-06	1.83801	5.51375	0.861543	7.95e-07	0.0004289	0.00178	0.00312	0.005	0.0113	0.0266	NA	NA
xxlvldltg_p	xxlvldltg	postprandial	Triglycerides in chylomicrons and extremely large VLDL (mmol/l)	Lipoprotein subclasses	Extremely large VLDL	Triglycerides (mmol/l)	Triglycerides	no	5238	0.0356848	0.0240807	0.000579878	1.85206	5.68662	0.858354	1.96e-06	0.0078185	0.0186	0.03	0.045875	0.0970075	0.225	NA	NA
xlvldlp_p	xlvldlp	postprandial	Concentration of very large VLDL particles (mol/l)	Lipoprotein subclasses	Very large VLDL	Particle concentration (mol/l)	Particle concentration	no	5315	1.33559e-09	9.75622e-10	9.51837e-19	1.77146	5.11408	0.866517	4.96e-13	1.9e-10	6.42e-10	1.11e-09	1.755e-09	3.8815e-09	8.69e-09	NA	NA
xlvldll_p	xlvldll	postprandial	Total lipids in very large VLDL (mmol/l)	Lipoprotein subclasses	Very large VLDL	Total lipids (mmol/l)	Total lipids	no	5315	0.129062	0.0949296	0.00901163	1.77657	5.14959	0.864806	4.54e-05	0.0178	0.0616	0.107	0.1695	0.378	0.844	NA	NA
xlvldlpl_p	xlvldlpl	postprandial	Phospholipids in very large VLDL (mmol/l)	Lipoprotein subclasses	Very large VLDL	Phospholipids (mmol/l)	Phospholipids	no	5315	0.0208266	0.0158026	0.000249724	1.77796	5.18461	0.864308	1.05e-06	0.00234	0.00962	0.0172	0.0275	0.062015	0.141	NA	NA
xlvldlc_p	xlvldlc	postprandial	Total cholesterol in very large VLDL (mmol/l)	Lipoprotein subclasses	Very large VLDL	Total cholesterol (mmol/l)	Total cholesterol	no	5315	0.0236112	0.0184547	0.000340577	1.83008	5.59706	0.863562	8.53e-07	0.0020685	0.0105	0.0195	0.0313	0.071315	0.16	NA	NA
xlvldlce_p	xlvldlce	postprandial	Cholesterol esters in very large VLDL (mmol/l)	Lipoprotein subclasses	Very large VLDL	Cholesterol esters (mmol/l)	Cholesterol esters	no	5316	0.0128445	0.00983131	9.66547e-05	1.83892	5.73243	0.860413	3.45e-07	0.00137	0.00585	0.0107	0.0171	0.0380125	0.0845	NA	NA
xlvldlfc_p	xlvldlfc	postprandial	Free cholesterol in very large VLDL (mmol/l)	Lipoprotein subclasses	Very large VLDL	Free cholesterol (mmol/l)	Free cholesterol	no	5315	0.0107664	0.00863452	7.45549e-05	1.81594	5.43557	0.864892	5.08e-07	0.0006961	0.004625	0.00879	0.0144	0.0333	0.0763	NA	NA
xlvldltg_p	xlvldltg	postprandial	Triglycerides in very large VLDL (mmol/l)	Lipoprotein subclasses	Very large VLDL	Triglycerides (mmol/l)	Triglycerides	no	5315	0.084625	0.0607816	0.00369441	1.75671	5.00812	0.867548	3.49e-05	0.0128	0.0416	0.0707	0.111	0.241	0.543	NA	NA
lvldlp_p	lvldlp	postprandial	Concentration of large VLDL particles (mol/l)	Lipoprotein subclasses	Large VLDL	Particle concentration (mol/l)	Particle concentration	no	5446	8.53905e-09	5.4978e-09	3.02258e-17	1.61262	4.33706	0.883428	1.46e-10	1.67125e-09	4.66e-09	7.4e-09	1.1e-08	2.25e-08	4.75e-08	NA	NA
lvldll_p	lvldll	postprandial	Total lipids in large VLDL (mmol/l)	Lipoprotein subclasses	Large VLDL	Total lipids (mmol/l)	Total lipids	no	5446	0.491458	0.318843	0.101661	1.61717	4.36543	0.885213	0.00795	0.0942125	0.267	0.426	0.63475	1.3	2.75	NA	NA
lvldlpl_p	lvldlpl	postprandial	Phospholipids in large VLDL (mmol/l)	Lipoprotein subclasses	Large VLDL	Phospholipids (mmol/l)	Phospholipids	no	5445	0.0887234	0.0573328	0.00328705	1.59921	4.2736	0.892188	0.00108	0.0171	0.0481	0.0769	0.115	0.2348	0.498	NA	NA
lvldlc_p	lvldlc	postprandial	Total cholesterol in large VLDL (mmol/l)	Lipoprotein subclasses	Large VLDL	Total cholesterol (mmol/l)	Total cholesterol	no	5447	0.105189	0.0718244	0.00515875	1.63648	4.54389	0.884211	0.000517	0.015115	0.0541	0.0907	0.137	0.28685	0.616	NA	NA
lvldlce_p	lvldlce	postprandial	Cholesterol esters in large VLDL (mmol/l)	Lipoprotein subclasses	Large VLDL	Cholesterol esters (mmol/l)	Cholesterol esters	no	5448	0.0535889	0.0346064	0.0011976	1.63408	4.69877	0.885646	0.000284	0.00961175	0.0288	0.0468	0.0693	0.14	0.288	NA	NA
lvldlfc_p	lvldlfc	postprandial	Free cholesterol in large VLDL (mmol/l)	Lipoprotein subclasses	Large VLDL	Free cholesterol (mmol/l)	Free cholesterol	no	5446	0.0516324	0.0374453	0.00140215	1.65739	4.54215	0.881886	0.000233	0.00547	0.0251	0.0435	0.0682	0.147	0.329	NA	NA
lvldltg_p	lvldltg	postprandial	Triglycerides in large VLDL (mmol/l)	Lipoprotein subclasses	Large VLDL	Triglycerides (mmol/l)	Triglycerides	no	5446	0.297509	0.189711	0.0359904	1.60896	4.29784	0.885445	0.00595	0.060225	0.163	0.258	0.384	0.776	1.64	NA	NA
mvldlp_p	mvldlp	postprandial	Concentration of medium VLDL particles (mol/l)	Lipoprotein subclasses	Medium VLDL	Particle concentration (mol/l)	Particle concentration	no	5513	2.60052e-08	1.35822e-08	1.84476e-16	1.42302	3.5657	0.910623	2.21e-09	7.532e-09	1.63e-08	2.35e-08	3.26e-08	5.96e-08	1.16e-07	NA	NA
mvldll_p	mvldll	postprandial	Total lipids in medium VLDL (mmol/l)	Lipoprotein subclasses	Medium VLDL	Total lipids (mmol/l)	Total lipids	no	5514	0.860221	0.449946	0.202451	1.43498	3.63325	0.909038	0.0748	0.249	0.541	0.779	1.08	1.97	3.83	NA	NA
mvldlpl_p	mvldlpl	postprandial	Phospholipids in medium VLDL (mmol/l)	Lipoprotein subclasses	Medium VLDL	Phospholipids (mmol/l)	Phospholipids	no	5514	0.169639	0.0855591	0.00732036	1.4227	3.59859	0.912758	0.0209	0.0528825	0.109	0.154	0.211	0.381	0.738	NA	NA
mvldlc_p	mvldlc	postprandial	Total cholesterol in medium VLDL (mmol/l)	Lipoprotein subclasses	Medium VLDL	Total cholesterol (mmol/l)	Total cholesterol	no	5515	0.209914	0.108162	0.0116989	1.41654	3.70982	0.91476	0.0212	0.062	0.134	0.191	0.263	0.4693	0.941	NA	NA
mvldlce_p	mvldlce	postprandial	Cholesterol esters in medium VLDL (mmol/l)	Lipoprotein subclasses	Medium VLDL	Cholesterol esters (mmol/l)	Cholesterol esters	no	5511	0.109519	0.0530157	0.00281066	1.34802	3.70833	0.925953	0.00765	0.034075	0.0726	0.101	0.136	0.23325	0.48	NA	NA
mvldlfc_p	mvldlfc	postprandial	Free cholesterol in medium VLDL (mmol/l)	Lipoprotein subclasses	Medium VLDL	Free cholesterol (mmol/l)	Free cholesterol	no	5514	0.100328	0.0560261	0.00313893	1.45689	3.6898	0.910465	0.0051	0.0251	0.0607	0.0899	0.127	0.239175	0.484	NA	NA
mvldltg_p	mvldltg	postprandial	Triglycerides in medium VLDL (mmol/l)	Lipoprotein subclasses	Medium VLDL	Triglycerides (mmol/l)	Triglycerides	no	5514	0.480798	0.257843	0.0664828	1.44466	3.63759	0.907195	0.0309	0.134	0.299	0.434	0.606	1.12	2.21	NA	NA
svldlp_p	svldlp	postprandial	Concentration of small VLDL particles (mol/l)	Lipoprotein subclasses	Small VLDL	Particle concentration (mol/l)	Particle concentration	no	5512	3.51347e-08	1.25193e-08	1.56733e-16	1.1127	2.51704	0.945015	8.95e-09	1.61e-08	2.63e-08	3.34e-08	4.17e-08	6.39e-08	1.16e-07	NA	NA
svldll_p	svldll	postprandial	Total lipids in small VLDL (mmol/l)	Lipoprotein subclasses	Small VLDL	Total lipids (mmol/l)	Total lipids	no	5510	0.673086	0.234922	0.0551884	1.06915	2.37056	0.945412	0.176	0.311	0.508	0.642	0.794	1.21	2.19	NA	NA
svldlpl_p	svldlpl	postprandial	Phospholipids in small VLDL (mmol/l)	Lipoprotein subclasses	Small VLDL	Phospholipids (mmol/l)	Phospholipids	no	5510	0.153856	0.045579	0.00207745	1.01593	2.31054	0.951232	0.0524	0.082345	0.122	0.148	0.178	0.258	0.449	NA	NA
svldlc_p	svldlc	postprandial	Total cholesterol in small VLDL (mmol/l)	Lipoprotein subclasses	Small VLDL	Total cholesterol (mmol/l)	Total cholesterol	no	5507	0.203012	0.0687867	0.00473161	0.68335	1.30993	0.977398	0.0322	0.08723	0.155	0.197	0.244	0.351	0.632	NA	NA
svldlce_p	svldlce	postprandial	Cholesterol esters in small VLDL (mmol/l)	Lipoprotein subclasses	Small VLDL	Cholesterol esters (mmol/l)	Cholesterol esters	no	5509	0.113	0.0422086	0.00178157	0.5355	0.97722	0.9851	0.00128	0.0392	0.0839	0.11	0.139	0.202	0.349	NA	NA
svldlfc_p	svldlfc	postprandial	Free cholesterol in small VLDL (mmol/l)	Lipoprotein subclasses	Small VLDL	Free cholesterol (mmol/l)	Free cholesterol	no	5510	0.0900204	0.029571	0.000874447	1.00091	2.15306	0.95462	0.0256	0.0439	0.0693	0.0863	0.106	0.157	0.283	NA	NA
svldltg_p	svldltg	postprandial	Triglycerides in small VLDL (mmol/l)	Lipoprotein subclasses	Small VLDL	Triglycerides (mmol/l)	Triglycerides	no	5517	0.316247	0.128143	0.0164207	1.31224	3.22583	0.926689	0.07	0.133	0.227	0.296	0.381	0.622	1.11	NA	NA
xsvldlp_p	xsvldlp	postprandial	Concentration of very small VLDL particles (mol/l)	Lipoprotein subclasses	Very Small VLDL	Particle concentration (mol/l)	Particle concentration	no	5504	3.38112e-08	8.1387e-09	6.62384e-17	0.594897	1.00051	0.98328	9.56e-09	1.98575e-08	2.81e-08	3.32e-08	3.87e-08	5.15e-08	8.09e-08	NA	NA
xsvldll_p	xsvldll	postprandial	Total lipids in very small VLDL (mmol/l)	Lipoprotein subclasses	Very Small VLDL	Total lipids (mmol/l)	Total lipids	no	5505	0.418301	0.10254	0.0105144	0.545998	0.849075	0.984711	0.11	0.24	0.347	0.411	0.48	0.64	1.01	NA	NA
xsvldlpl_p	xsvldlpl	postprandial	Phospholipids in very small VLDL (mmol/l)	Lipoprotein subclasses	Very Small VLDL	Phospholipids (mmol/l)	Phospholipids	no	5506	0.1314	0.0336175	0.00113014	0.424062	0.543703	0.990262	0.0302	0.0723625	0.108	0.13	0.152	0.203375	0.31	NA	NA
xsvldlc_p	xsvldlc	postprandial	Total cholesterol in very small VLDL (mmol/l)	Lipoprotein subclasses	Very Small VLDL	Total cholesterol (mmol/l)	Total cholesterol	no	5510	0.173351	0.0521261	0.00271713	0.3419	0.370606	0.993436	0.0284	0.0787725	0.13725	0.171	0.206	0.282275	0.444	NA	NA
xsvldlce_p	xsvldlce	postprandial	Cholesterol esters in very small VLDL (mmol/l)	Lipoprotein subclasses	Very Small VLDL	Cholesterol esters (mmol/l)	Cholesterol esters	no	5512	0.109872	0.0365512	0.00133599	0.281649	0.313871	0.996692	0.00653	0.0425775	0.085	0.109	0.134	0.185	0.29	NA	NA
xsvldlfc_p	xsvldlfc	postprandial	Free cholesterol in very small VLDL (mmol/l)	Lipoprotein subclasses	Very Small VLDL	Free cholesterol (mmol/l)	Free cholesterol	no	5508	0.0634964	0.0164178	0.000269543	0.415308	0.495115	0.991502	0.0146	0.0346675	0.052275	0.0627	0.0736	0.0990325	0.154	NA	NA
xsvldltg_p	xsvldltg	postprandial	Triglycerides in very small VLDL (mmol/l)	Lipoprotein subclasses	Very Small VLDL	Triglycerides (mmol/l)	Triglycerides	no	5512	0.113668	0.0324064	0.00105018	1.21073	3.05653	0.936845	0.0437	0.065	0.0911	0.109	0.13	0.189	0.336	NA	NA
idlp_p	idlp	postprandial	Concentration of IDL particles (mol/l)	Lipoprotein subclasses	IDL	Particle concentration (mol/l)	Particle concentration	no	5510	9.18032e-08	2.31721e-08	5.36947e-16	0.24705	0.224664	0.996256	2.11e-08	4.93e-08	7.6e-08	9.11e-08	1.07e-07	1.39e-07	1.89e-07	NA	NA
idll_p	idll	postprandial	Total lipids in IDL (mmol/l)	Lipoprotein subclasses	IDL	Total lipids (mmol/l)	Total lipids	no	5511	0.924351	0.24134	0.0582452	0.213779	0.191046	0.996555	0.18	0.474	0.759	0.918	1.08	1.41	1.92	NA	NA
idlpl_p	idlpl	postprandial	Phospholipids in IDL (mmol/l)	Lipoprotein subclasses	IDL	Phospholipids (mmol/l)	Phospholipids	no	5498	0.254815	0.0627644	0.00393937	0.177881	0.157839	0.997415	0.0725	0.136	0.212	0.253	0.29575	0.381	0.52	NA	NA
idlc_p	idlc	postprandial	Total cholesterol in IDL (mmol/l)	Lipoprotein subclasses	IDL	Total cholesterol (mmol/l)	Total cholesterol	no	5500	0.569379	0.165771	0.0274802	0.187674	0.200321	0.997393	0.0318	0.257	0.457	0.566	0.676	0.899	1.37	NA	NA
idlce_p	idlce	postprandial	Cholesterol esters in IDL (mmol/l)	Lipoprotein subclasses	IDL	Cholesterol esters (mmol/l)	Cholesterol esters	no	5500	0.407539	0.118592	0.0140642	0.191351	0.2221	0.997535	0.0202	0.187	0.327	0.406	0.484	0.65	0.976	NA	NA
idlfc_p	idlfc	postprandial	Free cholesterol in IDL (mmol/l)	Lipoprotein subclasses	IDL	Free cholesterol (mmol/l)	Free cholesterol	no	5500	0.161873	0.0503524	0.00253537	0.0389729	0.21811	0.998658	0.00692	0.0633475	0.129	0.162	0.195	0.26	0.39	NA	NA
idltg_p	idltg	postprandial	Triglycerides in IDL (mmol/l)	Lipoprotein subclasses	IDL	Triglycerides (mmol/l)	Triglycerides	no	5501	0.101674	0.0218086	0.000475616	1.12088	2.92331	0.946093	0.0431	0.0685	0.0865	0.0986	0.114	0.152	0.248	NA	NA
lldlp_p	lldlp	postprandial	Concentration of large LDL particles (mol/l)	Lipoprotein subclasses	Large LDL	Particle concentration (mol/l)	Particle concentration	no	5504	1.61286e-07	4.12479e-08	1.70139e-15	0.233399	0.180778	0.996488	3.02e-08	8.41575e-08	1.33e-07	1.6e-07	1.88e-07	2.47e-07	3.35e-07	NA	NA
lldll_p	lldll	postprandial	Total lipids in large LDL (mmol/l)	Lipoprotein subclasses	Large LDL	Total lipids (mmol/l)	Total lipids	no	5504	1.14725	0.298408	0.0890473	0.213297	0.166139	0.997903	0.193	0.59	0.943	1.14	1.34	1.76	2.39	NA	NA
lldlpl_p	lldlpl	postprandial	Phospholipids in large LDL (mmol/l)	Lipoprotein subclasses	Large LDL	Phospholipids (mmol/l)	Phospholipids	no	5504	0.292478	0.0623161	0.0038833	0.206844	0.149771	0.997139	0.0994	0.176	0.25	0.291	0.333	0.42	0.557	NA	NA
lldlc_p	lldlc	postprandial	Total cholesterol in large LDL (mmol/l)	Lipoprotein subclasses	Large LDL	Total cholesterol (mmol/l)	Total cholesterol	no	5505	0.77148	0.222623	0.0495608	0.181563	0.144558	0.997759	0.0424	0.3546	0.62	0.769	0.916	1.22	1.71	NA	NA
lldlce_p	lldlce	postprandial	Cholesterol esters in large LDL (mmol/l)	Lipoprotein subclasses	Large LDL	Cholesterol esters (mmol/l)	Cholesterol esters	no	5505	0.561685	0.167693	0.0281208	0.214107	0.151589	0.997287	0.00935	0.2516	0.445	0.558	0.67	0.9074	1.28	NA	NA
lldlfc_p	lldlfc	postprandial	Free cholesterol in large LDL (mmol/l)	Lipoprotein subclasses	Large LDL	Free cholesterol (mmol/l)	Free cholesterol	no	5507	0.209773	0.0569655	0.00324507	0.00359345	0.254617	0.998935	0.00761	0.098625	0.172	0.21	0.247	0.32035	0.451	NA	NA
lldltg_p	lldltg	postprandial	Triglycerides in large LDL (mmol/l)	Lipoprotein subclasses	Large LDL	Triglycerides (mmol/l)	Triglycerides	no	5509	0.0830737	0.0192933	0.000372232	0.849113	1.90628	0.966165	0.0285	0.05157	0.0697	0.081	0.0944	0.1263	0.209	NA	NA
mldlp_p	mldlp	postprandial	Concentration of medium LDL particles (mol/l)	Lipoprotein subclasses	Medium LDL	Particle concentration (mol/l)	Particle concentration	no	5498	1.3525e-07	3.5492e-08	1.25969e-15	0.257612	0.196022	0.996268	3.25e-08	6.93e-08	1.11e-07	1.34e-07	1.58e-07	2.09e-07	3.04e-07	NA	NA
mldll_p	mldll	postprandial	Total lipids in medium LDL (mmol/l)	Lipoprotein subclasses	Medium LDL	Total lipids (mmol/l)	Total lipids	no	5498	0.68789	0.180901	0.0327252	0.249641	0.195689	0.996003	0.165	0.352	0.56225	0.684	0.804	1.06	1.56	NA	NA
mldlpl_p	mldlpl	postprandial	Phospholipids in medium LDL (mmol/l)	Lipoprotein subclasses	Medium LDL	Phospholipids (mmol/l)	Phospholipids	no	5493	0.187644	0.0363737	0.00132304	0.284026	0.236475	0.99465	0.0783	0.122	0.163	0.186	0.211	0.264	0.367	NA	NA
mldlc_p	mldlc	postprandial	Total cholesterol in medium LDL (mmol/l)	Lipoprotein subclasses	Medium LDL	Total cholesterol (mmol/l)	Total cholesterol	no	5503	0.457973	0.139381	0.0194271	0.193268	0.186521	0.997872	0.064	0.193	0.362	0.455	0.549	0.74	1.14	NA	NA
mldlce_p	mldlce	postprandial	Cholesterol esters in medium LDL (mmol/l)	Lipoprotein subclasses	Medium LDL	Cholesterol esters (mmol/l)	Cholesterol esters	no	5504	0.331788	0.113404	0.0128604	0.186069	0.178272	0.99765	0.000614	0.114575	0.255	0.329	0.406	0.559	0.855	NA	NA
mldlfc_p	mldlfc	postprandial	Free cholesterol in medium LDL (mmol/l)	Lipoprotein subclasses	Medium LDL	Free cholesterol (mmol/l)	Free cholesterol	no	5485	0.126192	0.0260913	0.000680758	0.181288	0.0723871	0.997657	0.0488	0.077	0.108	0.126	0.143	0.179	0.238	NA	NA
mldltg_p	mldltg	postprandial	Triglycerides in medium LDL (mmol/l)	Lipoprotein subclasses	Medium LDL	Triglycerides (mmol/l)	Triglycerides	no	5508	0.0422328	0.01004	0.000100802	0.69958	1.44422	0.977501	0.0133	0.0253	0.0354	0.0413	0.0483	0.0646	0.103	NA	NA
sldlp_p	sldlp	postprandial	Concentration of small LDL particles (mol/l)	Lipoprotein subclasses	Small LDL	Particle concentration (mol/l)	Particle concentration	no	5475	1.58276e-07	3.9902e-08	1.59217e-15	0.234646	0.125518	0.996132	3.65e-08	8.377e-08	1.31e-07	1.58e-07	1.84e-07	2.41e-07	3.38e-07	NA	NA
sldll_p	sldll	postprandial	Total lipids in small LDL (mmol/l)	Lipoprotein subclasses	Small LDL	Total lipids (mmol/l)	Total lipids	no	5476	0.441762	0.112704	0.0127022	0.220641	0.108875	0.996599	0.0993	0.232	0.364	0.439	0.515	0.673125	0.94	NA	NA
sldlpl_p	sldlpl	postprandial	Phospholipids in small LDL (mmol/l)	Lipoprotein subclasses	Small LDL	Phospholipids (mmol/l)	Phospholipids	no	5462	0.135412	0.0246912	0.000609654	0.204569	0.176113	0.997568	0.0547	0.089605	0.118	0.135	0.152	0.187	0.258	NA	NA
sldlc_p	sldlc	postprandial	Total cholesterol in small LDL (mmol/l)	Lipoprotein subclasses	Small LDL	Total cholesterol (mmol/l)	Total cholesterol	no	5487	0.27535	0.0852753	0.00727188	0.157091	0.0905112	0.998417	0.0301	0.113	0.217	0.274	0.331	0.447	0.647	NA	NA
sldlce_p	sldlce	postprandial	Cholesterol esters in small LDL (mmol/l)	Lipoprotein subclasses	Small LDL	Cholesterol esters (mmol/l)	Cholesterol esters	no	5495	0.200256	0.0695756	0.00484077	0.167344	0.20723	0.997608	0.000672	0.066735	0.153	0.199	0.246	0.33965	0.56	NA	NA
sldlfc_p	sldlfc	postprandial	Free cholesterol in small LDL (mmol/l)	Lipoprotein subclasses	Small LDL	Free cholesterol (mmol/l)	Free cholesterol	no	5464	0.0751911	0.016208	0.000262699	0.157252	0.0688722	0.998152	0.0238	0.0445	0.064	0.0751	0.0857	0.108	0.145	NA	NA
sldltg_p	sldltg	postprandial	Triglycerides in small LDL (mmol/l)	Lipoprotein subclasses	Small LDL	Triglycerides (mmol/l)	Triglycerides	no	5500	0.0311574	0.00841038	7.07345e-05	1.04904	2.67027	0.950556	0.00961	0.0181	0.0254	0.03	0.0357	0.0509525	0.0922	NA	NA
xlhdlp_p	xlhdlp	postprandial	Concentration of very large HDL particles (mol/l)	Lipoprotein subclasses	Very large HDL	Particle concentration (mol/l)	Particle concentration	no	5149	3.30325e-07	1.68905e-07	2.8529e-14	1.2013	2.29219	0.928145	1.51e-08	9.877e-08	2.08e-07	2.97e-07	4.16e-07	7.313e-07	1.4e-06	NA	NA
xlhdll_p	xlhdll	postprandial	Total lipids in very large HDL (mmol/l)	Lipoprotein subclasses	Very large HDL	Total lipids (mmol/l)	Total lipids	no	5150	0.330903	0.170741	0.0291523	1.20829	2.33784	0.927245	0.014	0.096845	0.208	0.298	0.417	0.73655	1.42	NA	NA
xlhdlpl_p	xlhdlpl	postprandial	Phospholipids in very large HDL (mmol/l)	Lipoprotein subclasses	Very large HDL	Phospholipids (mmol/l)	Phospholipids	no	5149	0.158886	0.100651	0.0101306	1.01432	1.43799	0.941825	0.000923	0.01407	0.084	0.141	0.215	0.392	0.747	NA	NA
xlhdlc_p	xlhdlc	postprandial	Total cholesterol in very large HDL (mmol/l)	Lipoprotein subclasses	Very large HDL	Total cholesterol (mmol/l)	Total cholesterol	no	5151	0.155078	0.0717374	0.00514626	1.23915	2.92738	0.932586	0.00509	0.05045	0.106	0.143	0.189	0.32825	0.644	NA	NA
xlhdlce_p	xlhdlce	postprandial	Cholesterol esters in very large HDL (mmol/l)	Lipoprotein subclasses	Very large HDL	Cholesterol esters (mmol/l)	Cholesterol esters	no	5151	0.117747	0.0503195	0.00253205	1.19945	2.91787	0.936415	0.00449	0.043	0.0834	0.11	0.143	0.238	0.463	NA	NA
xlhdlfc_p	xlhdlfc	postprandial	Free cholesterol in very large HDL (mmol/l)	Lipoprotein subclasses	Very large HDL	Free cholesterol (mmol/l)	Free cholesterol	no	5152	0.0373289	0.0218445	0.000477183	1.26199	2.69634	0.927469	0.000339	0.00671775	0.0218	0.0332	0.0481	0.0895225	0.182	NA	NA
xlhdltg_p	xlhdltg	postprandial	Triglycerides in very large HDL (mmol/l)	Lipoprotein subclasses	Very large HDL	Triglycerides (mmol/l)	Triglycerides	no	5153	0.016981	0.00645027	4.1606e-05	0.976894	2.68511	0.959411	0.00117	0.006652	0.0125	0.0162	0.0206	0.0315	0.0702	NA	NA
lhdlp_p	lhdlp	postprandial	Concentration of large HDL particles (mol/l)	Lipoprotein subclasses	Large HDL	Particle concentration (mol/l)	Particle concentration	no	5077	1.02515e-06	4.80792e-07	2.31161e-13	0.845752	0.775317	0.954502	7.06e-08	3.34e-07	6.61e-07	9.54e-07	1.31e-06	2.1e-06	3.48e-06	NA	NA
lhdll_p	lhdll	postprandial	Total lipids in large HDL (mmol/l)	Lipoprotein subclasses	Large HDL	Total lipids (mmol/l)	Total lipids	no	5077	0.641354	0.308479	0.0951594	0.849168	0.780003	0.953586	0.0358	0.199	0.408	0.595	0.826	1.33	2.22	NA	NA
lhdlpl_p	lhdlpl	postprandial	Phospholipids in large HDL (mmol/l)	Lipoprotein subclasses	Large HDL	Phospholipids (mmol/l)	Phospholipids	no	5077	0.322617	0.139175	0.0193697	0.731744	0.514452	0.965138	0.0118	0.114	0.217	0.305	0.407	0.6311	0.996	NA	NA
lhdlc_p	lhdlc	postprandial	Total cholesterol in large HDL (mmol/l)	Lipoprotein subclasses	Large HDL	Total cholesterol (mmol/l)	Total cholesterol	no	5077	0.291698	0.162138	0.0262887	0.900669	0.888045	0.947626	0.0013	0.06458	0.169	0.266	0.387	0.659	1.15	NA	NA
lhdlce_p	lhdlce	postprandial	Cholesterol esters in large HDL (mmol/l)	Lipoprotein subclasses	Large HDL	Cholesterol esters (mmol/l)	Cholesterol esters	no	5077	0.228681	0.122735	0.015064	0.906859	0.902146	0.947535	0.000975	0.05719	0.136	0.209	0.3	0.5051	0.876	NA	NA
lhdlfc_p	lhdlfc	postprandial	Free cholesterol in large HDL (mmol/l)	Lipoprotein subclasses	Large HDL	Free cholesterol (mmol/l)	Free cholesterol	no	5078	0.063015	0.039442	0.00155567	0.874256	0.815352	0.949702	0.000322	0.00653775	0.0332	0.0567	0.0862	0.152	0.27	NA	NA
lhdltg_p	lhdltg	postprandial	Triglycerides in large HDL (mmol/l)	Lipoprotein subclasses	Large HDL	Triglycerides (mmol/l)	Triglycerides	no	5079	0.0270241	0.00953586	9.09326e-05	1.02204	1.92544	0.95088	0.00502	0.0125	0.0204	0.0255	0.0321	0.0498	0.0861	NA	NA
mhdlp_p	mhdlp	postprandial	Concentration of medium HDL particles (mol/l)	Lipoprotein subclasses	Medium HDL	Particle concentration (mol/l)	Particle concentration	no	5494	2.03003e-06	3.72192e-07	1.38527e-13	0.387446	0.4081	0.992031	9.51e-07	1.37e-06	1.7725e-06	2.01e-06	2.27e-06	2.81e-06	3.89e-06	NA	NA
mhdll_p	mhdll	postprandial	Total lipids in medium HDL (mmol/l)	Lipoprotein subclasses	Medium HDL	Total lipids (mmol/l)	Total lipids	no	5489	0.855665	0.16314	0.0266146	0.362538	0.36827	0.991841	0.373	0.562	0.744	0.846	0.959	1.19	1.66	NA	NA
mhdlpl_p	mhdlpl	postprandial	Phospholipids in medium HDL (mmol/l)	Lipoprotein subclasses	Medium HDL	Phospholipids (mmol/l)	Phospholipids	no	5494	0.394577	0.0731284	0.00534776	0.408152	0.407406	0.990708	0.183	0.267	0.344	0.39	0.442	0.549	0.773	NA	NA
mhdlc_p	mhdlc	postprandial	Total cholesterol in medium HDL (mmol/l)	Lipoprotein subclasses	Medium HDL	Total cholesterol (mmol/l)	Total cholesterol	no	5482	0.40941	0.0914223	0.00835803	0.206496	0.232982	0.996952	0.108	0.24	0.348	0.407	0.468	0.594	0.821	NA	NA
mhdlce_p	mhdlce	postprandial	Cholesterol esters in medium HDL (mmol/l)	Lipoprotein subclasses	Medium HDL	Cholesterol esters (mmol/l)	Cholesterol esters	no	5482	0.335512	0.0713061	0.00508456	0.209217	0.220258	0.997371	0.0992	0.203	0.288	0.334	0.381	0.48	0.657	NA	NA
mhdlfc_p	mhdlfc	postprandial	Free cholesterol in medium HDL (mmol/l)	Lipoprotein subclasses	Medium HDL	Free cholesterol (mmol/l)	Free cholesterol	no	5485	0.0739097	0.0203721	0.000415024	0.183301	0.277738	0.997553	0.0076	0.0364	0.0601	0.0733	0.087	0.115	0.169	NA	NA
mhdltg_p	mhdltg	postprandial	Triglycerides in medium HDL (mmol/l)	Lipoprotein subclasses	Medium HDL	Triglycerides (mmol/l)	Triglycerides	no	5497	0.0516297	0.0120275	0.000144661	1.06496	3.06938	0.951497	0.022	0.0323	0.0435	0.0502	0.0582	0.0797	0.134	NA	NA
shdlp_p	shdlp	postprandial	Concentration of small HDL particles (mol/l)	Lipoprotein subclasses	Small HDL	Particle concentration (mol/l)	Particle concentration	no	5453	4.88015e-06	4.12696e-07	1.70318e-13	0.365967	0.777637	0.992231	3.33e-06	4.14e-06	4.6e-06	4.86e-06	5.13e-06	5.76e-06	7.14e-06	NA	NA
shdll_p	shdll	postprandial	Total lipids in small HDL (mmol/l)	Lipoprotein subclasses	Small HDL	Total lipids (mmol/l)	Total lipids	no	5453	1.07651	0.0927967	0.00861123	0.337658	0.746915	0.991868	0.74	0.909	1.01	1.07	1.13	1.27	1.58	NA	NA
shdlpl_p	shdlpl	postprandial	Phospholipids in small HDL (mmol/l)	Lipoprotein subclasses	Small HDL	Phospholipids (mmol/l)	Phospholipids	no	5466	0.601979	0.0613612	0.0037652	0.496409	0.853184	0.985759	0.383	0.496	0.56	0.598	0.639	0.736	0.92	NA	NA
shdlc_p	shdlc	postprandial	Total cholesterol in small HDL (mmol/l)	Lipoprotein subclasses	Small HDL	Total cholesterol (mmol/l)	Total cholesterol	no	5458	0.41603	0.0603735	0.00364495	-0.57848	1.25649	0.98069	0.116	0.278425	0.383	0.42	0.456	0.524	0.628	NA	NA
shdlce_p	shdlce	postprandial	Cholesterol esters in small HDL (mmol/l)	Lipoprotein subclasses	Small HDL	Cholesterol esters (mmol/l)	Cholesterol esters	no	5456	0.307272	0.0579369	0.00335669	-0.780158	1.70097	0.967367	0.00272	0.174	0.276	0.312	0.345	0.405	0.513	NA	NA
shdlfc_p	shdlfc	postprandial	Free cholesterol in small HDL (mmol/l)	Lipoprotein subclasses	Small HDL	Free cholesterol (mmol/l)	Free cholesterol	no	5452	0.108779	0.0108346	0.000117388	0.501293	0.829064	0.986089	0.0734	0.0898	0.101	0.108	0.115	0.133	0.165	NA	NA
shdltg_p	shdltg	postprandial	Triglycerides in small HDL (mmol/l)	Lipoprotein subclasses	Small HDL	Triglycerides (mmol/l)	Triglycerides	no	5500	0.0582795	0.0145535	0.000211806	0.937444	1.96734	0.957994	0.0221	0.0349	0.0482	0.0566	0.0661	0.0924525	0.149	NA	NA
xxlvldlplpct_p	xxlvldlplpct	postprandial	Phospholipids in chylomicrons and extremely large VLDL to total lipids in chylomicrons and extremely large VLDL ratio (%)	Lipoprotein subclasses ratios	Extremely large VLDL ratios	Phospholipids to total lipid ratio (%)	Ratio	yes	5174	12.0842	0.842069	0.709081	-2.66104	12.1301	0.788876	5.03	9.9465	11.8	12.3	12.6	13.1	14.7	NA	NA
xxlvldlcpct_p	xxlvldlcpct	postprandial	Total cholesterol in chylomicrons and extremely large VLDL to total lipids in chylomicrons and extremely large VLDL ratio (%)	Lipoprotein subclasses ratios	Extremely large VLDL ratios	Total cholesterol to total lipid ratio (%)	Ratio	yes	5235	14.8719	2.52847	6.39318	-1.58637	3.95797	0.875189	0.242	8.1885	13.9	15.5	16.5	18.1	28.9	NA	NA
xxlvldlcepct_p	xxlvldlcepct	postprandial	Cholesterol esters in chylomicrons and extremely large VLDL to total lipids in chylomicrons and extremely large VLDL ratio (%)	Lipoprotein subclasses ratios	Extremely large VLDL ratios	Cholesterol esters to total lipid ratio (%)	Ratio	yes	5237	7.6098	2.15756	4.65505	-0.773516	2.93	0.935008	0.122	1.769	6.64	8.01	8.98	11	28.7	NA	NA
xxlvldlfcpct_p	xxlvldlfcpct	postprandial	Free cholesterol in chylomicrons and extremely large VLDL to total lipids in chylomicrons and extremely large VLDL ratio (%)	Lipoprotein subclasses ratios	Extremely large VLDL ratios	Free cholesterol to total lipid ratio (%)	Ratio	yes	5212	7.25818	1.07507	1.15577	-2.47925	9.189	0.789032	0.12	4.36275	6.9675	7.55	7.91	8.4	10.2	NA	NA
xxlvldltgpct_p	xxlvldltgpct	postprandial	Triglycerides in chylomicrons and extremely large VLDL to total lipids in chylomicrons and extremely large VLDL ratio (%)	Lipoprotein subclasses ratios	Extremely large VLDL ratios	Triglycerides (mmol/l)	Ratio	yes	5218	73.0799	3.02466	9.14858	2.38603	9.44174	0.805282	65.3	69.7	71.2	72.2	74.1	81.0575	97.4	NA	NA
xlvldlplpct_p	xlvldlplpct	postprandial	Phospholipids in very large VLDL to total lipids in very large VLDL ratio (%)	Lipoprotein subclasses ratios	Very large VLDL ratios	Phospholipids to total lipid ratio (%)	Ratio	yes	5248	15.7922	1.2718	1.61748	-2.35199	10.8024	0.786727	6.31	12.4	15.5	16.1	16.5	17.3	24	NA	NA
xlvldlcpct_p	xlvldlcpct	postprandial	Total cholesterol in very large VLDL to total lipids in very large VLDL ratio (%)	Lipoprotein subclasses ratios	Very large VLDL ratios	Total cholesterol to total lipid ratio (%)	Ratio	yes	5310	17.5654	2.59793	6.74922	-1.94507	7.45312	0.8258	0.379	10.5	16.8	18.2	19	20.7275	30.4	NA	NA
xlvldlcepct_p	xlvldlcepct	postprandial	Cholesterol esters in very large VLDL to total lipids in very large VLDL ratio (%)	Lipoprotein subclasses ratios	Very large VLDL ratios	Cholesterol esters to total lipid ratio (%)	Ratio	yes	5298	9.73064	1.50612	2.26839	-1.18716	8.79388	0.859954	0.137	6.05	9.22	9.93	10.5	12.1	22.6	NA	NA
xlvldlfcpct_p	xlvldlfcpct	postprandial	Free cholesterol in very large VLDL to total lipids in very large VLDL ratio (%)	Lipoprotein subclasses ratios	Very large VLDL ratios	Free cholesterol to total lipid ratio (%)	Ratio	yes	5311	7.82483	1.38296	1.91259	-2.17485	6.80898	0.783402	0.139	3.72	7.505	8.24	8.64	9.17	15.7	NA	NA
xlvldltgpct_p	xlvldltgpct	postprandial	Triglycerides in very large VLDL to total lipids in very large VLDL ratio (%)	Lipoprotein subclasses ratios	Very large VLDL ratios	Triglycerides to total lipid ratio (%)	Ratio	yes	5302	66.6762	3.63906	13.2427	2.08186	7.67052	0.818808	51	62.4	64.6	65.8	67.7	76.7475	92.5	NA	NA
lvldlplpct_p	lvldlplpct	postprandial	Phospholipids in large VLDL to total lipids in large VLDL ratio (%)	Lipoprotein subclasses ratios	Large VLDL ratios	Phospholipids to total lipid ratio (%)	Ratio	yes	5404	18.0847	0.44896	0.201565	0.244221	7.79383	0.907033	14.3	17.3	17.9	18.1	18.3	19.1	21.9	NA	NA
lvldlcpct_p	lvldlcpct	postprandial	Total cholesterol in large VLDL to total lipids in large VLDL ratio (%)	Lipoprotein subclasses ratios	Large VLDL ratios	Total cholesterol to total lipid ratio (%)	Ratio	yes	5412	20.8269	1.81667	3.3003	-2.52094	10.6309	0.799533	5.87	15.8	20.3	21.3	21.9	22.9	27.7	NA	NA
lvldlcepct_p	lvldlcepct	postprandial	Cholesterol esters in large VLDL to total lipids in large VLDL ratio (%)	Lipoprotein subclasses ratios	Large VLDL ratios	Cholesterol esters to total lipid ratio (%)	Ratio	yes	5418	10.9288	1.08395	1.17494	-0.854445	8.83702	0.912047	0.507	8.7485	10.4	10.9	11.5	13	18.9	NA	NA
lvldlfcpct_p	lvldlfcpct	postprandial	Free cholesterol in large VLDL to total lipids in large VLDL ratio (%)	Lipoprotein subclasses ratios	Large VLDL ratios	Free cholesterol to total lipid ratio (%)	Ratio	yes	5422	9.88413	1.45235	2.10933	-2.38834	8.08121	0.788774	0.765	5.80525	9.47	10.3	10.8	11.4	12.8	NA	NA
lvldltgpct_p	lvldltgpct	postprandial	Triglycerides in large VLDL to total lipids in large VLDL ratio (%)	Lipoprotein subclasses ratios	Large VLDL ratios	Triglycerides to total lipid ratio (%)	Ratio	yes	5402	61.0989	1.98195	3.92812	2.3621	10.7202	0.816812	52.8	58.6	60	60.7	61.7	66.5	77.7	NA	NA
mvldlplpct_p	mvldlplpct	postprandial	Phospholipids in medium VLDL to total lipids in medium VLDL ratio (%)	Lipoprotein subclasses ratios	Medium VLDL ratios	Phospholipids to total lipid ratio (%)	Ratio	yes	5487	19.9261	0.570135	0.325053	1.56936	4.05103	0.892396	18.8	19.2	19.5	19.8	20.2	21.3	23.7	NA	NA
mvldlcpct_p	mvldlcpct	postprandial	Total cholesterol in medium VLDL to total lipids in medium VLDL ratio (%)	Lipoprotein subclasses ratios	Medium VLDL ratios	Total cholesterol to total lipid ratio (%)	Ratio	yes	5474	24.5419	2.1539	4.63929	0.645068	5.36005	0.940965	12.2	20.6	23.3	24.5	25.6	29	41.9	NA	NA
mvldlcepct_p	mvldlcepct	postprandial	Cholesterol esters in medium VLDL to total lipids in medium VLDL ratio (%)	Lipoprotein subclasses ratios	Medium VLDL ratios	Cholesterol esters to total lipid ratio (%)	Ratio	yes	5477	13.0953	2.2521	5.07195	1.09018	4.96378	0.945412	3.34	9.33	11.7	12.9	14.2	18.1	32.6	NA	NA
mvldlfcpct_p	mvldlfcpct	postprandial	Free cholesterol in medium VLDL to total lipids in medium VLDL ratio (%)	Lipoprotein subclasses ratios	Medium VLDL ratios	Free cholesterol to total lipid ratio (%)	Ratio	yes	5497	11.4466	0.606989	0.368435	-1.79989	6.60472	0.879711	6.62	9.92	11.2	11.6	11.8	12.3	13.9	NA	NA
mvldltgpct_p	mvldltgpct	postprandial	Triglycerides in medium VLDL to total lipids in medium VLDL ratio (%)	Lipoprotein subclasses ratios	Medium VLDL ratios	Triglycerides to total lipid ratio (%)	Ratio	yes	5490	55.5422	2.47158	6.10869	-1.22038	6.0135	0.930842	34.6	50	54.4	55.8	57	59.6	68.4	NA	NA
svldlplpct_p	svldlplpct	postprandial	Phospholipids in small VLDL to total lipids in small VLDL ratio (%)	Lipoprotein subclasses ratios	Small VLDL ratios	Phospholipids to total lipid ratio (%)	Ratio	yes	5487	23.2833	1.55284	2.41132	1.13964	2.11502	0.937169	19.8	21	22.2	23	24.1	27.1	32	NA	NA
svldlcpct_p	svldlcpct	postprandial	Total cholesterol in small VLDL to total lipids in small VLDL ratio (%)	Lipoprotein subclasses ratios	Small VLDL ratios	Total cholesterol to total lipid ratio (%)	Ratio	yes	5513	30.3954	3.97594	15.8081	-0.0456957	0.231242	0.99906	12.9	22.68	27.8	30.5	33	38.02	46.2	NA	NA
svldlcepct_p	svldlcepct	postprandial	Cholesterol esters in small VLDL to total lipids in small VLDL ratio (%)	Lipoprotein subclasses ratios	Small VLDL ratios	Cholesterol esters to total lipid ratio (%)	Ratio	yes	5513	16.9264	3.79812	14.4257	-0.12784	0.328385	0.998525	0.514	9.34	14.5	17	19.4	24.1	32	NA	NA
svldlfcpct_p	svldlfcpct	postprandial	Free cholesterol in small VLDL to total lipids in small VLDL ratio (%)	Lipoprotein subclasses ratios	Small VLDL ratios	Free cholesterol to total lipid ratio (%)	Ratio	yes	5472	13.4701	0.477847	0.228338	0.907225	2.35101	0.957787	12	12.7	13.1	13.4	13.7	14.5	16.8	NA	NA
svldltgpct_p	svldltgpct	postprandial	Triglycerides in small VLDL to total lipids in small VLDL ratio (%)	Lipoprotein subclasses ratios	Small VLDL ratios	Triglycerides to total lipid ratio (%)	Ratio	yes	5515	46.3292	4.14121	17.1496	-0.0861818	0.0687178	0.99914	31	38.2	43.6	46.4	49	54.4	59.7	NA	NA
xsvldlplpct_p	xsvldlplpct	postprandial	Phospholipids in very small VLDL to total lipids in very small VLDL ratio (%)	Lipoprotein subclasses ratios	Very Small VLDL ratios	Phospholipids to total lipid ratio (%)	Ratio	yes	5512	31.4392	2.84061	8.06905	-0.564903	1.70664	0.979485	14	25.2	29.8	31.6	33.2	36.7	43.1	NA	NA
xsvldlcpct_p	xsvldlcpct	postprandial	Total cholesterol in very small VLDL to total lipids in very small VLDL ratio (%)	Lipoprotein subclasses ratios	Very Small VLDL ratios	Total cholesterol to total lipid ratio (%)	Ratio	yes	5511	40.9602	4.66048	21.7201	-1.07936	1.99408	0.942183	14.3	29.6	38.5	41.7	44.2	47.8	51.2	NA	NA
xsvldlcepct_p	xsvldlcepct	postprandial	Cholesterol esters in very small VLDL to total lipids in very small VLDL ratio (%)	Lipoprotein subclasses ratios	Very Small VLDL ratios	Cholesterol esters to total lipid ratio (%)	Ratio	yes	5512	25.7805	4.08791	16.711	-1.01961	1.863	0.946247	4.22	16.3	23.6	26.4	28.7	31.8225	35.7	NA	NA
xsvldlfcpct_p	xsvldlfcpct	postprandial	Free cholesterol in very small VLDL to total lipids in very small VLDL ratio (%)	Lipoprotein subclasses ratios	Very Small VLDL ratios	Free cholesterol to total lipid ratio (%)	Ratio	yes	5510	15.1845	1.31818	1.7376	-1.52112	4.79646	0.90635	4.53	12	14.6	15.4	16	17.1	19.2	NA	NA
xsvldltgpct_p	xsvldltgpct	postprandial	Triglycerides in very small VLDL to total lipids in very small VLDL ratio (%)	Lipoprotein subclasses ratios	Very Small VLDL ratios	Triglycerides to total lipid ratio (%)	Ratio	yes	5510	27.6164	6.30967	39.8119	1.27971	3.01237	0.926522	14.3	18.4	23.3	26.6	30.7	43.1	70.4	NA	NA
idlplpct_p	idlplpct	postprandial	Phospholipids in IDL to total lipids in IDL ratio (%)	Lipoprotein subclasses ratios	IDL ratios	Phospholipids to total lipid ratio (%)	Ratio	yes	5497	27.6546	1.36179	1.85448	0.0652644	4.46817	0.95555	20	25	26.9	27.6	28.4	30.5	38.7	NA	NA
idlcpct_p	idlcpct	postprandial	Total cholesterol in IDL to total lipids in IDL ratio (%)	Lipoprotein subclasses ratios	IDL ratios	Total cholesterol to total lipid ratio (%)	Ratio	yes	5490	60.9367	3.065	9.39425	-1.82786	5.89077	0.869695	37.8	53.2	59.6	61.6	63	64.8	67.2	NA	NA
idlcepct_p	idlcepct	postprandial	Cholesterol esters in IDL to total lipids in IDL ratio (%)	Lipoprotein subclasses ratios	IDL ratios	Cholesterol esters to total lipid ratio (%)	Ratio	yes	5494	43.6498	2.87583	8.27042	-1.42568	5.10648	0.91686	20.5	36.5325	42.4	44.1	45.5	47.9675	54.8	NA	NA
idlfcpct_p	idlfcpct	postprandial	Free cholesterol in IDL to total lipids in IDL ratio (%)	Lipoprotein subclasses ratios	IDL ratios	Free cholesterol to total lipid ratio (%)	Ratio	yes	5480	17.3167	2.06742	4.27422	-2.06272	6.97848	0.847133	2.45	11.9	16.6	17.8	18.7	19.8	21.1	NA	NA
idltgpct_p	idltgpct	postprandial	Triglycerides in IDL to total lipids in IDL ratio (%)	Lipoprotein subclasses ratios	IDL ratios	Triglycerides to total lipid ratio (%)	Ratio	yes	5490	11.4279	2.87545	8.26823	1.80821	5.36766	0.871404	6.19	7.81225	9.5	10.8	12.6	19	33.5	NA	NA
lldlplpct_p	lldlplpct	postprandial	Phospholipids in large LDL to total lipids in large LDL ratio (%)	Lipoprotein subclasses ratios	Large LDL ratios	Phospholipids to total lipid ratio (%)	Ratio	yes	5467	25.8282	1.49925	2.24775	1.68667	5.46431	0.894764	22.7	23.8	24.8	25.5	26.5	29.5	38.5	NA	NA
lldlcpct_p	lldlcpct	postprandial	Total cholesterol in large LDL to total lipids in large LDL ratio (%)	Lipoprotein subclasses ratios	Large LDL ratios	Total cholesterol to total lipid ratio (%)	Ratio	yes	5483	66.7121	2.85022	8.12374	-2.08772	7.79189	0.845039	41.3	59.5	65.6	67.4	68.6	70.2	71.8	NA	NA
lldlcepct_p	lldlcepct	postprandial	Cholesterol esters in large LDL to total lipids in large LDL ratio (%)	Lipoprotein subclasses ratios	Large LDL ratios	Cholesterol esters to total lipid ratio (%)	Ratio	yes	5472	48.4809	2.61603	6.84364	-1.51028	4.34413	0.909367	26.7	41.9775	47.2	49	50.3	52.1	53.8	NA	NA
lldlfcpct_p	lldlfcpct	postprandial	Free cholesterol in large LDL to total lipids in large LDL ratio (%)	Lipoprotein subclasses ratios	Large LDL ratios	Free cholesterol to total lipid ratio (%)	Ratio	yes	5489	18.2923	1.50392	2.26178	-1.91094	8.07559	0.882666	6.47	14.52	17.7	18.5	19.2	20.4	24.3	NA	NA
lldltgpct_p	lldltgpct	postprandial	Triglycerides in large LDL to total lipids in large LDL ratio (%)	Lipoprotein subclasses ratios	Large LDL ratios	Triglycerides to total lipid ratio (%)	Ratio	yes	5494	7.45244	1.61557	2.61007	1.95294	6.74484	0.863277	4.73	5.44	6.37	7.11	8.14	11.7	20	NA	NA
mldlplpct_p	mldlplpct	postprandial	Phospholipids in medium LDL to total lipids in medium LDL ratio (%)	Lipoprotein subclasses ratios	Medium LDL ratios	Phospholipids to total lipid ratio (%)	Ratio	yes	5477	27.8651	3.14795	9.9096	2.39885	10.5864	0.821737	22.1	24.1	25.9	27.1	29	35.8	57.7	NA	NA
mldlcpct_p	mldlcpct	postprandial	Total cholesterol in medium LDL to total lipids in medium LDL ratio (%)	Lipoprotein subclasses ratios	Medium LDL ratios	Total cholesterol to total lipid ratio (%)	Ratio	yes	5474	65.8125	4.24174	17.9924	-2.36556	9.89059	0.824117	29.9	55	64.3	66.8	68.5	70.8	72.9	NA	NA
mldlcepct_p	mldlcepct	postprandial	Cholesterol esters in medium LDL to total lipids in medium LDL ratio (%)	Lipoprotein subclasses ratios	Medium LDL ratios	Cholesterol esters to total lipid ratio (%)	Ratio	yes	5469	47.1881	5.25305	27.5946	-2.15566	8.39625	0.840422	0.212	33.7	45.2	48.4	50.7	53.6	56.7	NA	NA
mldlfcpct_p	mldlfcpct	postprandial	Free cholesterol in medium LDL to total lipids in medium LDL ratio (%)	Lipoprotein subclasses ratios	Medium LDL ratios	Free cholesterol to total lipid ratio (%)	Ratio	yes	5468	18.6442	1.30773	1.71015	1.46956	4.31901	0.913818	15.6	16.8	17.8	18.4	19.3	21.8	29.3	NA	NA
mldltgpct_p	mldltgpct	postprandial	Triglycerides in medium LDL to total lipids in medium LDL ratio (%)	Lipoprotein subclasses ratios	Medium LDL ratios	Triglycerides to total lipid ratio (%)	Ratio	yes	5492	6.32964	1.46267	2.13941	1.90461	6.85811	0.874737	3.84	4.49275	5.34	6.015	6.94	10.2	20.2	NA	NA
sldlplpct_p	sldlplpct	postprandial	Phospholipids in small LDL to total lipids in small LDL ratio (%)	Lipoprotein subclasses ratios	Small LDL ratios	Phospholipids to total lipid ratio (%)	Ratio	yes	5477	31.3147	3.44001	11.8337	1.82548	5.4958	0.870118	25	26.9	29	30.6	32.6	40.2	54.2	NA	NA
sldlcpct_p	sldlcpct	postprandial	Total cholesterol in small LDL to total lipids in small LDL ratio (%)	Lipoprotein subclasses ratios	Small LDL ratios	Total cholesterol to total lipid ratio (%)	Ratio	yes	5473	61.4313	5.25414	27.606	-2.10788	7.3596	0.840275	20	47.6	59.5	62.7	64.9	67.7	70.3	NA	NA
sldlcepct_p	sldlcepct	postprandial	Cholesterol esters in small LDL to total lipids in small LDL ratio (%)	Lipoprotein subclasses ratios	Small LDL ratios	Cholesterol esters to total lipid ratio (%)	Ratio	yes	5472	44.2281	5.89298	34.7272	-1.96715	6.37766	0.853718	0.323	28.8775	42	45.6	48.1	51.4225	54.9	NA	NA
sldlfcpct_p	sldlfcpct	postprandial	Free cholesterol in small LDL to total lipids in small LDL ratio (%)	Lipoprotein subclasses ratios	Small LDL ratios	Free cholesterol to total lipid ratio (%)	Ratio	yes	5499	17.2296	0.961819	0.925096	1.43562	4.64772	0.919184	15	15.8	16.6	17.1	17.7	19.6	25.3	NA	NA
sldltgpct_p	sldltgpct	postprandial	Triglycerides in small LDL to total lipids in small LDL ratio (%)	Lipoprotein subclasses ratios	Small LDL ratios	Triglycerides to total lipid ratio (%)	Ratio	yes	5494	7.28511	2.13344	4.55156	2.33421	9.35657	0.820437	3.76	4.81	5.91	6.8	8.02	12.9	25.8	NA	NA
xlhdlplpct_p	xlhdlplpct	postprandial	Phospholipids in very large HDL to total lipids in very large HDL ratio (%)	Lipoprotein subclasses ratios	Very large HDL ratios	Phospholipids to total lipid ratio (%)	Ratio	yes	5150	44.9618	11.1042	123.304	-1.45752	2.17604	0.86996	0.88	13.2725	40.4	48.3	52.6	58.1	77.5	NA	NA
xlhdlcpct_p	xlhdlcpct	postprandial	Total cholesterol in very large HDL to total lipids in very large HDL ratio (%)	Lipoprotein subclasses ratios	Very large HDL ratios	Total cholesterol to total lipid ratio (%)	Ratio	yes	5150	48.6169	7.53576	56.7876	1.26051	2.08188	0.903084	17.4	38.5	43.7	46.5	51.8	69.0275	83.2	NA	NA
xlhdlcepct_p	xlhdlcepct	postprandial	Cholesterol esters in very large HDL to total lipids in very large HDL ratio (%)	Lipoprotein subclasses ratios	Very large HDL ratios	Cholesterol esters to total lipid ratio (%)	Ratio	yes	5145	37.7436	7.57011	57.3065	1.32349	1.93006	0.89493	12.6	28.3	32.4	35.6	41.2	58.1	74.6	NA	NA
xlhdlfcpct_p	xlhdlfcpct	postprandial	Free cholesterol in very large HDL to total lipids in very large HDL ratio (%)	Lipoprotein subclasses ratios	Very large HDL ratios	Free cholesterol to total lipid ratio (%)	Ratio	yes	5115	10.8778	1.54217	2.3783	-1.71101	5.34692	0.873966	0.996	6.877	10.3	11.2	11.8	12.9	18.3	NA	NA
xlhdltgpct_p	xlhdltgpct	postprandial	Triglycerides in very large HDL to total lipids in very large HDL ratio (%)	Lipoprotein subclasses ratios	Very large HDL ratios	Triglycerides to total lipid ratio (%)	Ratio	yes	5132	6.37219	4.05568	16.4485	1.76478	3.79923	0.83697	0.75	2.13275	3.53	5.13	7.91	17.7725	32.6	NA	NA
lhdlplpct_p	lhdlplpct	postprandial	Phospholipids in large HDL to total lipids in large HDL ratio (%)	Lipoprotein subclasses ratios	Large HDL ratios	Phospholipids to total lipid ratio (%)	Ratio	yes	5058	51.5594	3.57384	12.7724	0.900983	1.8358	0.954169	33	46.3	49	51.1	53.6	59.9575	74.4	NA	NA
lhdlcpct_p	lhdlcpct	postprandial	Total cholesterol in large HDL to total lipids in large HDL ratio (%)	Lipoprotein subclasses ratios	Large HDL ratios	Total cholesterol to total lipid ratio (%)	Ratio	yes	5017	43.7949	4.58711	21.0416	-1.16132	2.35085	0.929676	3.62	32.6	41.4	44.7	47.2	50	51.9	NA	NA
lhdlcepct_p	lhdlcepct	postprandial	Cholesterol esters in large HDL to total lipids in large HDL ratio (%)	Lipoprotein subclasses ratios	Large HDL ratios	Cholesterol esters to total lipid ratio (%)	Ratio	yes	5050	34.6702	2.83413	8.03232	-1.32121	4.85915	0.927605	2.72	27.9	33.2	35.2	36.7	38.6	40	NA	NA
lhdlfcpct_p	lhdlfcpct	postprandial	Free cholesterol in large HDL to total lipids in large HDL ratio (%)	Lipoprotein subclasses ratios	Large HDL ratios	Free cholesterol to total lipid ratio (%)	Ratio	yes	5005	9.105	1.93243	3.73429	-1.22929	1.42482	0.904192	0.899	4.122	8.18	9.59	10.5	11.5	12.2	NA	NA
lhdltgpct_p	lhdltgpct	postprandial	Triglycerides in large HDL to total lipids in large HDL ratio (%)	Lipoprotein subclasses ratios	Large HDL ratios	Triglycerides to total lipid ratio (%)	Ratio	yes	5029	4.68466	1.78926	3.20146	1.87179	4.75088	0.834904	1.47	2.68	3.51	4.15	5.32	9.713	19	NA	NA
mhdlplpct_p	mhdlplpct	postprandial	Phospholipids in medium HDL to total lipids in medium HDL ratio (%)	Lipoprotein subclasses ratios	Medium HDL ratios	Phospholipids to total lipid ratio (%)	Ratio	yes	5513	46.1787	0.917474	0.841759	0.949028	2.60678	0.959826	43.6	44.7	45.5	46.1	46.7	48.2	53	NA	NA
mhdlcpct_p	mhdlcpct	postprandial	Total cholesterol in medium HDL to total lipids in medium HDL ratio (%)	Lipoprotein subclasses ratios	Medium HDL ratios	Total cholesterol to total lipid ratio (%)	Ratio	yes	5511	47.5685	2.6861	7.21514	-1.69075	6.05366	0.905497	23.8	41.1	46.3	48	49.4	51.3	53.4	NA	NA
mhdlcepct_p	mhdlcepct	postprandial	Cholesterol esters in medium HDL to total lipids in medium HDL ratio (%)	Lipoprotein subclasses ratios	Medium HDL ratios	Cholesterol esters to total lipid ratio (%)	Ratio	yes	5513	39.0688	1.99306	3.9723	-1.38737	4.65286	0.933051	22.4	34.3	38.1	39.4	40.4	42	44	NA	NA
mhdlfcpct_p	mhdlfcpct	postprandial	Free cholesterol in medium HDL to total lipids in medium HDL ratio (%)	Lipoprotein subclasses ratios	Medium HDL ratios	Free cholesterol to total lipid ratio (%)	Ratio	yes	5508	8.50132	0.920197	0.846763	-1.70277	5.61602	0.892296	1.49	6.29675	8.09	8.69	9.13	9.72	10.3	NA	NA
mhdltgpct_p	mhdltgpct	postprandial	Triglycerides in medium HDL to total lipids in medium HDL ratio (%)	Lipoprotein subclasses ratios	Medium HDL ratios	Triglycerides to total lipid ratio (%)	Ratio	yes	5497	6.2656	2.0458	4.18531	1.78906	6.29383	0.887807	2.11	3.54	4.88	5.86	7.15	11.3	23.9	NA	NA
shdlplpct_p	shdlplpct	postprandial	Phospholipids in small HDL to total lipids in small HDL ratio (%)	Lipoprotein subclasses ratios	Small HDL ratios	Phospholipids to total lipid ratio (%)	Ratio	yes	5479	55.9317	3.26084	10.6331	0.726866	1.81995	0.97132	44.6	50.3	53.8	55.7	57.7	63.2	74.1	NA	NA
shdlcpct_p	shdlcpct	postprandial	Total cholesterol in small HDL to total lipids in small HDL ratio (%)	Lipoprotein subclasses ratios	Small HDL ratios	Total cholesterol to total lipid ratio (%)	Ratio	yes	5484	38.6258	4.22769	17.8733	-1.18413	3.01218	0.937589	13	28.5075	36.6	39.2	41.4	45.1925	51.8	NA	NA
shdlcepct_p	shdlcepct	postprandial	Cholesterol esters in small HDL to total lipids in small HDL ratio (%)	Lipoprotein subclasses ratios	Small HDL ratios	Cholesterol esters to total lipid ratio (%)	Ratio	yes	5491	28.5286	4.64327	21.5599	-1.17542	3.01294	0.940088	0.304	17.5	26.3	29.2	31.5	35.7	43.1	NA	NA
shdlfcpct_p	shdlfcpct	postprandial	Free cholesterol in small HDL to total lipids in small HDL ratio (%)	Lipoprotein subclasses ratios	Small HDL ratios	Free cholesterol to total lipid ratio (%)	Ratio	yes	5499	10.102	0.474864	0.225495	0.722363	1.89406	0.970947	8.33	9.29	9.79	10.1	10.4	11.2	12.9	NA	NA
shdltgpct_p	shdltgpct	postprandial	Triglycerides in small HDL to total lipids in small HDL ratio (%)	Lipoprotein subclasses ratios	Small HDL ratios	Triglycerides to total lipid ratio (%)	Ratio	yes	5499	5.45125	1.47228	2.16761	1.29857	3.25271	0.926834	1.75	3.3045	4.46	5.21	6.14	8.9855	16.3	NA	NA
vldld_p	vldld	postprandial	Mean diameter for VLDL particles (nm)	Lipoprotein particle size	Lipoprotein particle size	VLDL particle size (nm)	VLDL particles size	no	5517	38.3425	1.30816	1.71129	-0.0929489	-0.117699	0.998557	33.9	35.7	37.5	38.4	39.2	40.9	42.4	NA	NA
ldld_p	ldld	postprandial	Mean diameter for LDL particles (nm)	Lipoprotein particle size	Lipoprotein particle size	LDL particle size (nm)	LDL particles size	no	5485	23.4383	0.0888166	0.00788838	0.0352337	2.24331	0.873285	22.9	23.3	23.4	23.4	23.5	23.6	24	NA	NA
hdld_p	hdld	postprandial	Mean diameter for HDL particles (nm)	Lipoprotein particle size	Lipoprotein particle size	HDL particle size (nm)	HDL particles size	no	5492	9.82967	0.255382	0.0652197	0.308588	-0.0202779	0.990309	9.19	9.37	9.65	9.82	10	10.3	10.8	NA	NA
serumc_p	serumc	postprandial	Serum total cholesterol (mmol/l)	Cholesterol	Cholesterol	Total cholesterol (mmol/l)	Total C	no	5509	4.03511	0.843481	0.71146	0.173533	0.166824	0.997787	1.32	2.42	3.46	4.02	4.58	5.76	7.76	NA	NA
vldlc_p	vldlc	postprandial	Total cholesterol in VLDL (mmol/l)	Cholesterol	Cholesterol	VLDL cholesterol (mmol/l)	VLDL C	no	5511	0.720457	0.291489	0.0849661	1.025	2.23532	0.953373	0.0944	0.273	0.515	0.682	0.879	1.3925	2.69	NA	NA
remnantc_p	remnantc	postprandial	Remnant cholesterol (non-HDL, non-LDL -cholesterol) (mmol/l)	Cholesterol	Cholesterol	Remnant cholesterol (mmol/l)	Remnant C	no	5509	1.28865	0.383623	0.147167	0.527527	0.788568	0.986696	0.19	0.6217	1.02	1.26	1.52	2.09	3.59	NA	NA
ldlc_p	ldlc	postprandial	Total cholesterol in LDL (mmol/l)	Cholesterol	Cholesterol	LDL cholesterol (mmol/l)	LDL C	no	5510	1.50376	0.448369	0.201035	0.16606	0.181885	0.997681	0.0767	0.653725	1.2	1.5	1.8	2.41	3.47	NA	NA
hdlc_p	hdlc	postprandial	Total cholesterol in HDL (mmol/l)	Cholesterol	Cholesterol	HDL cholesterol (mmol/l)	HDL C	no	5471	1.24149	0.349127	0.121889	0.392767	0.31029	0.991334	0.163	0.63275	0.997	1.22	1.46	1.98	2.83	NA	NA
hdl2c_p	hdl2c	postprandial	Total cholesterol in HDL2 (mmol/l)	Cholesterol	Cholesterol	HDL2 cholesterol (mmol/l)	HDL2 C	no	5454	0.796689	0.319226	0.101905	0.458119	0.27588	0.987769	0.000909	0.244325	0.57	0.7735	0.995	1.48	2.25	NA	NA
hdl3c_p	hdl3c	postprandial	Total cholesterol in HDL3 (mmol/l)	Cholesterol	Cholesterol	HDL3 cholesterol (mmol/l)	HDL3 C	no	5466	0.448317	0.0296276	0.000877795	0.0318056	2.0039	0.988515	0.163	0.393	0.428	0.447	0.467	0.509	0.588	NA	NA
estc_p	estc	postprandial	Esterified cholesterol (mmol/l)	Cholesterol	Cholesterol	Esterified cholesterol (mmol/l)	Esterified C	no	5423	2.81861	0.60777	0.369385	0.194243	0.204414	0.997272	0.853	1.66	2.41	2.81	3.21	4.07	5.52	NA	NA
freec_p	freec	postprandial	Free cholesterol (mmol/l)	Cholesterol	Cholesterol	Free cholesterol (mmol/l)	Free C	no	5432	1.21611	0.244827	0.0599402	0.152288	0.189571	0.998065	0.404	0.747775	1.05	1.21	1.37	1.71225	2.24	NA	NA
serumtg_p	serumtg	postprandial	Serum total triglycerides (mmol/l)	Glycerides and phospholipids	Glycerides and phospholipids	Triglycerides (mmol/l)	Triglycerides	no	5514	1.73292	0.749259	0.561389	1.48585	3.86455	0.903398	0.475	0.735825	1.2	1.59	2.08	3.59175	6.78	NA	NA
vldltg_p	vldltg	postprandial	Triglycerides in VLDL (mmol/l)	Glycerides and phospholipids	Glycerides and phospholipids	VLDL triglycerides (mmol/l)	VLDL triglycerides	no	5513	1.32004	0.689438	0.475325	1.46244	3.72385	0.905859	0.15	0.39	0.836	1.19	1.65	3.03	6.01	NA	NA
ldltg_p	ldltg	postprandial	Triglycerides in LDL (mmol/l)	Glycerides and phospholipids	Glycerides and phospholipids	LDL triglycerides (mmol/l)	LDL triglycerides	no	5513	0.15652	0.0364822	0.00133095	0.833415	1.91385	0.966658	0.0514	0.09628	0.132	0.153	0.177	0.238	0.385	NA	NA
hdltg_p	hdltg	postprandial	Triglycerides in HDL (mmol/l)	Glycerides and phospholipids	Glycerides and phospholipids	HDL triglycerides (mmol/l)	HDL triglycerides	no	5502	0.154013	0.0329616	0.00108647	1.42092	4.16371	0.923557	0.0785	0.106	0.132	0.148	0.17	0.233475	0.39	NA	NA
dag_p	dag	postprandial	Diacylglycerol (mmol/l)	Glycerides and phospholipids	Glycerides and phospholipids	Diacylglycerol (mmol/l)	Diacylglycerol	no	3937	0.0251996	0.0173148	0.000299801	1.29699	3.0672	0.92108	1.71e-05	0.001514	0.0128	0.0222	0.0343	0.06768	0.141	NA	NA
dagtg_p	dagtg	postprandial	Ratio of diacylglycerol to triglycerides (%)	Glycerides and phospholipids ratios	Glycerides and phospholipids ratios	Ratio of diacylglycerol to triglycerides (%)	Ratio	yes	3928	0.0161783	0.0102306	0.000104666	2.2344	11.825	0.861626	1.04e-05	0.0013735	0.0099975	0.0151	0.0203	0.0402475	0.117	NA	NA
totpg_p	totpg	postprandial	Total phosphoglycerides (mmol/l)	Glycerides and phospholipids	Glycerides and phospholipids	Phosphoglycerides (mmol/l)	Phosphoglycerides	no	5438	1.72091	0.34246	0.117279	0.393811	0.736542	0.991483	0.714	1.1	1.49	1.71	1.93	2.45	3.85	NA	NA
tgpg_p	tgpg	postprandial	Ratio of triglycerides to phosphoglycerides ratio (%)	Glycerides and phospholipids ratios	Glycerides and phospholipids ratios	Triglycerides phosphoglycerides ratio (%)	Ratio	yes	5415	0.891574	0.394363	0.155522	1.06663	1.62907	0.94155	0.175	0.32535	0.609	0.824	1.1	1.8565	3.07	NA	NA
pc_p	pc	postprandial	Phosphatidylcholine and other cholines (mmol/l)	Glycerides and phospholipids	Glycerides and phospholipids	Phosphatidylcholine + other cholines (mmol/l)	Phosphatidylcholine + other cholines	no	5084	1.84708	0.345167	0.11914	0.583055	1.09815	0.981859	0.753	1.24	1.62	1.81	2.05	2.60925	4.12	NA	NA
sm_p	sm	postprandial	Sphingomyelins (mmol/l)	Glycerides and phospholipids	Glycerides and phospholipids	Sphingomyelins (mmol/l)	Sphingomyelins	no	5432	0.41038	0.0786328	0.00618311	0.173698	0.248211	0.997743	0.162	0.263	0.358	0.41	0.46	0.573	0.728	NA	NA
totcho_p	totcho	postprandial	Total cholines (mmol/l)	Glycerides and phospholipids	Glycerides and phospholipids	Cholines (mmol/l)	Cholines	no	5361	2.08848	0.361657	0.130796	0.17165	0.600492	0.995537	0.027	1.4	1.85	2.08	2.32	2.82	3.66	NA	NA
apoa1_p	apoa1	postprandial	Apolipoprotein A-I (g/l)	Apolipoproteins	Apolipoproteins	Apolipoprotein A-I (g/l)	Apolipoprotein A-I	no	5467	1.45923	0.182418	0.0332762	0.459475	0.398672	0.988275	0.93	1.15	1.33	1.45	1.57	1.86	2.29	NA	NA
apob_p	apob	postprandial	Apolipoprotein B (g/l)	Apolipoproteins	Apolipoproteins	Apolipoprotein B (g/l)	Apolipoprotein B	no	5508	0.889317	0.199733	0.0398934	0.552036	0.794196	0.985239	0.322	0.54135	0.748	0.874	1.01	1.31	2.09	NA	NA
apobapoa1_p	apobapoa1	postprandial	Ratio of apolipoprotein B to apolipoprotein A-I	Apolipoproteins	Apolipoproteins	Apolipoprotein B/A-I (g/l)	Apolipoprotein B/A-I	no	5503	0.617006	0.151054	0.0228174	0.539903	0.49643	0.983473	0.259	0.359	0.507	0.605	0.712	0.94545	1.36	NA	NA
totfa_p	totfa	postprandial	Total fatty acids (mmol/l)	Fatty acids	Fatty acids	Total fatty acids (mmol/l)	Total fatty acids	no	5427	11.2233	2.48467	6.1736	0.666484	1.04795	0.978634	4.46	7.03	9.505	11	12.7	16.6	24.2	NA	NA
falen_p	falen	postprandial	Estimated description of fatty acid chain length, not actual carbon number	Fatty acids	Fatty acids	Fatty acid chain length	Fatty acid chain length	no	4720	17.9506	0.427205	0.182504	0.290062	0.56965	0.988078	15.4	17.2	17.7	17.9	18.2	18.8	19.9	NA	NA
unsat_p	unsat	postprandial	Estimated degree of unsaturation	Fatty acids	Fatty acids	Degree of unsaturation	Degree of unsaturation	no	5425	1.25258	0.0809935	0.00655994	0.187063	0.782659	0.993387	0.951	1.1	1.2	1.25	1.3	1.42	1.69	NA	NA
dha_p	dha	postprandial	22:6, docosahexaenoic acid (mmol/l)	Fatty acids	Fatty acids	Docosahexaenoic acid (mmol/l)	Docosahexaenoic acid	no	5422	0.129817	0.049314	0.00243187	1.17994	2.80126	0.940342	0.0291	0.0571	0.0947	0.123	0.156	0.247475	0.495	NA	NA
la_p	la	postprandial	18:2, linoleic acid (mmol/l)	Fatty acids	Fatty acids	Linoleic acid (mmol/l)	Linoleic acid	no	5429	2.92669	0.592917	0.35155	0.340035	0.614266	0.991749	0.998	1.82	2.53	2.9	3.28	4.16	6.23	NA	NA
cla_p	cla	postprandial	Conjugated linoleic acid (mmol/l)	Fatty acids	Fatty acids	Conjugated linoleic acid (mmol/l)	Conjugated linoleic acid	no	4354	0.0197361	0.0124557	0.000155144	1.28294	3.33989	0.927332	2.3e-05	0.00193475	0.0111	0.018	0.026	0.0495175	0.114	NA	NA
faw3_p	faw3	postprandial	Omega-3 fatty acids (mmol/l)	Fatty acids	Fatty acids	n-3 fatty acids (mmol/l)	n-3 fatty acids	no	5434	0.430276	0.128702	0.0165641	1.11452	2.72501	0.944685	0.134	0.233	0.341	0.414	0.499	0.726	1.22	NA	NA
faw6_p	faw6	postprandial	Omega-6 fatty acids (mmol/l)	Fatty acids	Fatty acids	n-6 fatty acids (mmol/l)	n-6 fatty acids	no	5432	3.58199	0.673729	0.453911	0.307042	0.637919	0.992917	1.3	2.32	3.13	3.55	4	4.95225	7.41	NA	NA
pufa_p	pufa	postprandial	Polyunsaturated fatty acids (mmol/l)	Fatty acids	Fatty acids	PUFA (mmol/l)	PUFA	no	5432	4.01207	0.755119	0.570204	0.303361	0.607504	0.995113	1.46	2.6	3.51	3.98	4.48	5.58	8.23	NA	NA
mufa_p	mufa	postprandial	Monounsaturated fatty acids; 16:1, 18:1 (mmol/l)	Fatty acids	Fatty acids	MUFA (mmol/l)	MUFA	no	5414	3.31431	1.04389	1.0897	1.00325	1.56217	0.95052	1.03	1.78	2.56	3.14	3.89	5.8035	8.94	NA	NA
sfa_p	sfa	postprandial	Saturated fatty acids (mmol/l)	Fatty acids	Fatty acids	Saturated fatty acids (mmol/l)	Saturated fatty acids	no	5413	3.89507	0.896147	0.80308	0.726843	1.32035	0.9747	1.05	2.423	3.29	3.79	4.41	5.92	9.63	NA	NA
dhafa_p	dhafa	postprandial	Ratio of 22:6 docosahexaenoic acid to total fatty acids (%)	Fatty acids ratios	Fatty acids ratios	Docosahexaenoic acid (%)	Ratio	yes	5401	1.1652	0.391316	0.153128	1.29809	3.85084	0.93419	0.349	0.598	0.891	1.11	1.36	2.1	4.06	NA	NA
lafa_p	lafa	postprandial	Ratio of 18:2 linoleic acid to total fatty acids (%)	Fatty acids ratios	Fatty acids ratios	Linoleic acid (%)	Ratio	yes	5424	26.3782	3.29017	10.8252	-0.14136	0.101777	0.998159	11.8	19.6	24.2	26.5	28.6	32.7	37.2	NA	NA
clafa_p	clafa	postprandial	Ratio of conjugated linoleic acid to total fatty acids (%)	Fatty acids ratios	Fatty acids ratios	Conjugated linoleic acid (%)	Ratio	yes	4347	0.170318	0.0957727	0.00917241	1.26216	4.43913	0.933258	0.000223	0.01863	0.104	0.163	0.224	0.36835	0.801	NA	NA
faw3fa_p	faw3fa	postprandial	Ratio of omega-3 fatty acids to total fatty acids (%)	Fatty acids ratios	Fatty acids ratios	n-3 fatty acids (%)	Ratio	yes	5421	3.86387	0.941998	0.88736	1.76436	6.97538	0.889701	1.29	2.6	3.23	3.69	4.29	6.17	13.2	NA	NA
faw6fa_p	faw6fa	postprandial	Ratio of omega-6 fatty acids to total fatty acids (%)	Fatty acids ratios	Fatty acids ratios	n-6 fatty acids (%)	Ratio	yes	5427	32.3155	3.42448	11.727	-0.327741	0.0655387	0.993396	17.5	25	30.1	32.5	34.7	38.5	42.4	NA	NA
pufafa_p	pufafa	postprandial	Ratio of polyunsaturated fatty acids to total fatty acids (%)	Fatty acids ratios	Fatty acids ratios	PUFA (%)	Ratio	yes	5430	36.1799	3.70839	13.7522	-0.311639	0.142167	0.994412	21	28.2725	33.8	36.4	38.8	43	47.9	NA	NA
mufafa_p	mufafa	postprandial	Ratio of monounsaturated fatty acids to total fatty acids (%)	Fatty acids ratios	Fatty acids ratios	MUFA (%)	Ratio	yes	5409	29.1123	3.84206	14.7614	0.240077	-0.123575	0.995875	16.6	22.12	26.3	29	31.7	37.1	43.7	NA	NA
sfafa_p	sfafa	postprandial	Ratio of saturated fatty acids to total fatty acids (%)	Fatty acids ratios	Fatty acids ratios	Saturated fatty acids (%)	Ratio	yes	5408	34.7236	2.03018	4.12165	-0.0801934	0.440006	0.996733	26.2	30.6	33.4	34.8	36.1	38.5	46	NA	NA
glc_p	glc	postprandial	Glucose (mmol/l)	Glycolysis related metabolites	Glycolysis related metabolites	Glucose (mmol/l)	Glucose	no	5497	4.62322	1.48248	2.19774	2.5777	10.9581	0.797215	1.81	2.89	3.71	4.31	5.09	8.692	17.9	NA	NA
lac_p	lac	postprandial	Lactate (mmol/l)	Glycolysis related metabolites	Glycolysis related metabolites	Lactate (mmol/l)	Lactate	no	5513	1.15938	0.251482	0.0632434	1.35769	3.92204	0.926577	0.566	0.784	0.992	1.12	1.28	1.78	3.19	NA	NA
cit_p	cit	postprandial	Citrate (mmol/l)	Glycolysis related metabolites	Glycolysis related metabolites	Citrate (mmol/l)	Citrate	no	5512	0.151947	0.0275523	0.000759128	0.565962	0.743697	0.980787	0.0375	0.105775	0.132	0.15	0.17	0.211	0.308	NA	NA
ala_p	ala	postprandial	Alanine (mmol/l)	Amino acids	Amino acids	Alanine (mmol/l)	Alanine	no	5516	0.376025	0.0489546	0.00239656	0.581808	1.06005	0.98311	0.222	0.289	0.343	0.372	0.406	0.485	0.673	NA	NA
gln_p	gln	postprandial	Glutamine (mmol/l)	Amino acids	Amino acids	Glutamine (mmol/l)	Glutamine	no	5510	0.463418	0.0587239	0.0034485	0.15277	0.418824	0.99664	0.245	0.353	0.425	0.462	0.5	0.585	0.748	NA	NA
his_p	his	postprandial	Histidine (mmol/l)	Amino acids	Amino acids	Histidine (mmol/l)	Histidine	no	5514	0.0557841	0.00720565	5.19214e-05	0.477028	1.54561	0.985698	0.0304	0.0425	0.0511	0.0555	0.06	0.0705175	0.099	NA	NA
ile_p	ile	postprandial	Isoleucine (mmol/l)	Amino acids	Branched-chain amino acids	Isoleucine (mmol/l)	Isoleucine	no	5514	0.0764418	0.0193833	0.000375714	0.754506	1.54347	0.970365	0.0204	0.0444825	0.063325	0.0744	0.0876	0.119	0.185	NA	NA
leu_p	leu	postprandial	Leucine (mmol/l)	Amino acids	Branched-chain amino acids	Leucine (mmol/l)	Leucine	no	5517	0.0943288	0.0197201	0.000388881	0.439523	0.712278	0.990196	0.032	0.05939	0.0809	0.0932	0.106	0.137	0.223	NA	NA
val_p	val	postprandial	Valine (mmol/l)	Amino acids	Branched-chain amino acids	Valine (mmol/l)	Valine	no	5515	0.202034	0.0297073	0.000882522	0.145244	0.38316	0.997379	0.0964	0.145	0.182	0.202	0.221	0.262	0.365	NA	NA
phe_p	phe	postprandial	Phenylalanine (mmol/l)	Amino acids	Aromatic amino acids	Phenylalanine (mmol/l)	Phenylalanine	no	5516	0.0614835	0.00670542	4.49626e-05	0.503439	1.33664	0.985989	0.0382	0.0494	0.0569	0.0612	0.0656	0.0755	0.106	NA	NA
tyr_p	tyr	postprandial	Tyrosine (mmol/l)	Amino acids	Aromatic amino acids	Tyrosine (mmol/l)	Tyrosine	no	5516	0.0731536	0.0134746	0.000181565	0.468483	0.70877	0.987524	0.0299	0.0496	0.064	0.0722	0.0814	0.102125	0.149	NA	NA
ace_p	ace	postprandial	Acetate (mmol/l)	Ketone bodies	Ketone bodies	Acetate (mmol/l)	Acetate	no	5487	0.0426816	0.00798433	6.37495e-05	1.77611	6.58187	0.883768	0.0257	0.0321	0.0374	0.0411	0.0462	0.062485	0.117	NA	NA
bohbut_p	bohbut	postprandial	3-hydroxybutyrate (mmol/l)	Ketone bodies	Ketone bodies	Beta-hydroxybutyrate (mmol/l)	Beta-hydroxybutyrate	no	5380	0.105027	0.0206611	0.000426881	1.63626	9.1853	0.919824	0.035	0.0712	0.0923	0.104	0.11525	0.149	0.302	NA	NA
crea_p	crea	postprandial	Creatinine (mmol/l)	Fluid balance	Fluid balance	Creatinine (mmol/l)	Creatinine	no	5508	0.0630816	0.0103597	0.000107324	0.976917	5.78115	0.961563	0.0303	0.0457	0.055975	0.0624	0.0694	0.0845325	0.191	NA	NA
alb_p	alb	postprandial	Albumin (signal area)	Fluid balance	Fluid balance	Albumin (signal area)	Albumin	no	5511	0.0853325	0.00375386	1.40915e-05	-0.287266	1.73442	0.988236	0.0582	0.078	0.083	0.0854	0.0877	0.0927	0.101	NA	NA
gp_p	gp	postprandial	Glycoprotein acetyls, mainly a1-acid glycoprotein (mmol/l)	Inflammation	Inflammation	Glycoprotein acetyls (mmol/l)	Glycoprotein acetyls	no	5517	1.45166	0.270214	0.0730158	1.21183	2.94256	0.937332	0.823	1.05	1.27	1.41	1.59	2.1	3.34	NA	NA
xxlvldlp_r	xxlvldlp	response	Concentration of chylomicrons and extremely large VLDL particles (mol/l)	Lipoprotein subclasses	Extremely large VLDL	Particle concentration (mol/l)	Particle concentration	no	4458	-4.74534e-27	6.46425e-11	4.17865e-21	-1.18777	8.9722	0.91828	-5.71856e-10	-1.20405e-10	-3.41518e-11	-1.57537e-12	3.63805e-11	1.26315e-10	2.61048e-10	4.98871e-11	1.28157
xxlvldll_r	xxlvldll	response	Total lipids in chylomicrons and extremely large VLDL (mmol/l)	Lipoprotein subclasses	Extremely large VLDL	Total lipids (mmol/l)	Total lipids	no	4459	1.65236e-18	0.0138693	0.000192358	-1.19078	8.95954	0.917362	-0.119894	-0.0256217	-0.0073466	-0.000356089	0.00776044	0.0272512	0.0556733	0.0110837	1.27168
xxlvldlpl_r	xxlvldlpl	response	Phospholipids in chylomicrons and extremely large VLDL (mmol/l)	Lipoprotein subclasses	Extremely large VLDL	Phospholipids (mmol/l)	Phospholipids	no	4459	2.67951e-19	0.00176031	3.0987e-06	-1.24567	9.57178	0.912122	-0.0154883	-0.0032879	-0.000920808	-4.9878e-05	0.000973061	0.00347022	0.00714418	0.00143788	1.286
xxlvldlc_r	xxlvldlc	response	Total cholesterol in chylomicrons and extremely large VLDL (mmol/l)	Lipoprotein subclasses	Extremely large VLDL	Total cholesterol (mmol/l)	Total cholesterol	no	4459	1.76727e-19	0.00235058	5.52522e-06	-0.880296	6.43696	0.939222	-0.0198915	-0.00440131	-0.00127496	-5.30662e-05	0.00136964	0.00454416	0.0139562	0.00230035	1.21182
xxlvldlce_r	xxlvldlce	response	Cholesterol esters in chylomicrons and extremely large VLDL (mmol/l)	Lipoprotein subclasses	Extremely large VLDL	Cholesterol esters (mmol/l)	Cholesterol esters	no	4458	-1.1882e-19	0.00127535	1.62651e-06	-0.492325	3.15749	0.968323	-0.00815858	-0.00233646	-0.000754887	-1.67625e-05	0.000764804	0.00241705	0.00634372	0.00129575	1.15929
xxlvldlfc_r	xxlvldlfc	response	Free cholesterol in chylomicrons and extremely large VLDL (mmol/l)	Lipoprotein subclasses	Extremely large VLDL	Free cholesterol (mmol/l)	Free cholesterol	no	4458	-1.259e-20	0.00112117	1.25701e-06	-1.20763	9.15522	0.916483	-0.00990903	-0.00209149	-0.000588221	-3.42049e-05	0.000619091	0.00216531	0.00465243	0.000998073	1.27281
xxlvldltg_r	xxlvldltg	response	Triglycerides in chylomicrons and extremely large VLDL (mmol/l)	Lipoprotein subclasses	Extremely large VLDL	Triglycerides (mmol/l)	Triglycerides	no	4459	5.51789e-19	0.00979974	9.60349e-05	-1.22557	9.32586	0.91404	-0.0841919	-0.0183172	-0.00510214	-0.000271011	0.0054323	0.0191001	0.0406425	0.00725184	1.28616
xlvldlp_r	xlvldlp	response	Concentration of very large VLDL particles (mol/l)	Lipoprotein subclasses	Very large VLDL	Particle concentration (mol/l)	Particle concentration	no	4742	-1.74465e-26	3.47878e-10	1.21019e-19	-1.08556	8.12069	0.924807	-3.10863e-09	-6.4614e-10	-1.87588e-10	-5.24898e-12	1.92587e-10	6.69722e-10	1.4361e-09	2.8979e-10	1.24374
xlvldll_r	xlvldll	response	Total lipids in very large VLDL (mmol/l)	Lipoprotein subclasses	Very large VLDL	Total lipids (mmol/l)	Total lipids	no	4742	-2.20438e-18	0.0339111	0.00114996	-1.08905	8.14995	0.924283	-0.302589	-0.0638364	-0.0182375	-0.000685939	0.0187741	0.0652247	0.140049	0.0288244	1.24335
xlvldlpl_r	xlvldlpl	response	Phospholipids in very large VLDL (mmol/l)	Lipoprotein subclasses	Very large VLDL	Phospholipids (mmol/l)	Phospholipids	no	4742	2.09128e-19	0.00569836	3.24714e-05	-1.08271	8.17919	0.924396	-0.0514512	-0.0103998	-0.00308977	-0.000112073	0.00316151	0.0109431	0.0232521	0.00509244	1.2493
xlvldlc_r	xlvldlc	response	Total cholesterol in very large VLDL (mmol/l)	Lipoprotein subclasses	Very large VLDL	Total cholesterol (mmol/l)	Total cholesterol	no	4742	-1.04527e-18	0.00679849	4.62195e-05	-1.02406	7.36706	0.929349	-0.0577484	-0.0127399	-0.00367878	-0.000174145	0.0038785	0.0132478	0.0266944	0.00683728	1.22542
xlvldlce_r	xlvldlce	response	Cholesterol esters in very large VLDL (mmol/l)	Lipoprotein subclasses	Very large VLDL	Cholesterol esters (mmol/l)	Cholesterol esters	no	4742	1.74246e-19	0.00358617	1.28607e-05	-1.01073	6.99066	0.932036	-0.0310466	-0.00672152	-0.00190935	-6.89226e-05	0.00205603	0.00694033	0.0135388	0.00362457	1.21021
xlvldlfc_r	xlvldlfc	response	Free cholesterol in very large VLDL (mmol/l)	Lipoprotein subclasses	Very large VLDL	Free cholesterol (mmol/l)	Free cholesterol	no	4742	-1.89482e-20	0.00324435	1.05258e-05	-1.10391	8.28849	0.923703	-0.0282687	-0.00586712	-0.00174778	-8.61954e-05	0.00181077	0.00631839	0.0129853	0.00318331	1.24872
xlvldltg_r	xlvldltg	response	Triglycerides in very large VLDL (mmol/l)	Lipoprotein subclasses	Very large VLDL	Triglycerides (mmol/l)	Triglycerides	no	4742	3.50498e-19	0.0216343	0.000468041	-1.07	8.02979	0.92647	-0.194491	-0.0407059	-0.0117408	-0.000265993	0.0119533	0.0415606	0.0902549	0.0169314	1.246
lvldlp_r	lvldlp	response	Concentration of large VLDL particles (mol/l)	Lipoprotein subclasses	Large VLDL	Particle concentration (mol/l)	Particle concentration	no	5315	4.06027e-26	1.80068e-09	3.24246e-18	-0.88825	7.68252	0.924844	-1.63266e-08	-3.35492e-09	-9.71768e-10	-5.89715e-11	9.60999e-10	3.51312e-09	9.89232e-09	1.17813e-09	1.22503
lvldll_r	lvldll	response	Total lipids in large VLDL (mmol/l)	Lipoprotein subclasses	Large VLDL	Total lipids (mmol/l)	Total lipids	no	5315	-1.91462e-18	0.104577	0.0109364	-0.884371	7.69652	0.925726	-0.953231	-0.193489	-0.0562173	-0.00376204	0.0557156	0.203516	0.57745	0.0700737	1.2256
lvldlpl_r	lvldlpl	response	Phospholipids in large VLDL (mmol/l)	Lipoprotein subclasses	Large VLDL	Phospholipids (mmol/l)	Phospholipids	no	5315	-2.77213e-19	0.0187837	0.000352829	-0.867066	7.71081	0.924782	-0.173138	-0.0348655	-0.0100771	-0.000728394	0.0100272	0.0359889	0.106784	0.0122854	1.22401
lvldlc_r	lvldlc	response	Total cholesterol in large VLDL (mmol/l)	Lipoprotein subclasses	Large VLDL	Total cholesterol (mmol/l)	Total cholesterol	no	5316	-1.2326e-18	0.024127	0.000582111	-0.929559	8.10189	0.920215	-0.209185	-0.0447352	-0.0127843	-0.000875506	0.0128377	0.0469553	0.137049	0.019698	1.22076
lvldlce_r	lvldlce	response	Cholesterol esters in large VLDL (mmol/l)	Lipoprotein subclasses	Large VLDL	Cholesterol esters (mmol/l)	Cholesterol esters	no	5316	1.35569e-19	0.0115013	0.00013228	-0.778733	7.19088	0.935066	-0.0985017	-0.0209433	-0.00617645	-0.000424462	0.00629036	0.0222709	0.0684247	0.00965716	1.19733
lvldlfc_r	lvldlfc	response	Free cholesterol in large VLDL (mmol/l)	Lipoprotein subclasses	Large VLDL	Free cholesterol (mmol/l)	Free cholesterol	no	5315	2.89422e-19	0.0126837	0.000160877	-0.968364	8.38971	0.920605	-0.117367	-0.023624	-0.00667866	-0.000506392	0.00675264	0.0246941	0.0684831	0.0101817	1.24298
lvldltg_r	lvldltg	response	Triglycerides in large VLDL (mmol/l)	Lipoprotein subclasses	Large VLDL	Triglycerides (mmol/l)	Triglycerides	no	5315	-6.13833e-19	0.0621376	0.00386108	-0.884668	7.57971	0.932142	-0.567784	-0.114489	-0.0334745	-0.00195445	0.0332014	0.121918	0.333352	0.0382334	1.2268
mvldlp_r	mvldlp	response	Concentration of medium VLDL particles (mol/l)	Lipoprotein subclasses	Medium VLDL	Particle concentration (mol/l)	Particle concentration	no	5503	3.74882e-25	4.18868e-09	1.7545e-17	-0.815538	7.61766	0.9222	-3.68951e-08	-7.94161e-09	-2.27343e-09	-1.47466e-10	2.198e-09	8.20008e-09	2.66005e-08	2.12674e-09	1.20316
mvldll_r	mvldll	response	Total lipids in medium VLDL (mmol/l)	Lipoprotein subclasses	Medium VLDL	Total lipids (mmol/l)	Total lipids	no	5504	-3.60354e-18	0.139742	0.0195279	-0.984049	9.90187	0.912977	-1.59631	-0.258813	-0.0754565	-0.00577764	0.0732102	0.272047	0.892928	0.0755417	1.19568
mvldlpl_r	mvldlpl	response	Phospholipids in medium VLDL (mmol/l)	Lipoprotein subclasses	Medium VLDL	Phospholipids (mmol/l)	Phospholipids	no	5504	1.37651e-18	0.0264828	0.00070134	-0.980804	10.0151	0.912956	-0.300637	-0.0494412	-0.0141794	-0.00119653	0.0139951	0.0511941	0.173966	0.012443	1.19787
mvldlc_r	mvldlc	response	Total cholesterol in medium VLDL (mmol/l)	Lipoprotein subclasses	Medium VLDL	Total cholesterol (mmol/l)	Total cholesterol	no	5505	-4.808e-18	0.0343506	0.00117996	-0.669079	8.51137	0.929408	-0.340756	-0.0621636	-0.0187916	-0.00137891	0.018748	0.0655315	0.206886	0.0253779	1.15345
mvldlce_r	mvldlce	response	Cholesterol esters in medium VLDL (mmol/l)	Lipoprotein subclasses	Medium VLDL	Cholesterol esters (mmol/l)	Cholesterol esters	no	5501	2.14778e-18	0.0176228	0.000310562	0.0234408	4.95264	0.953912	-0.138294	-0.0318432	-0.0102826	-0.000340835	0.0100449	0.0327405	0.112019	0.0151988	1.10364
mvldlfc_r	mvldlfc	response	Free cholesterol in medium VLDL (mmol/l)	Lipoprotein subclasses	Medium VLDL	Free cholesterol (mmol/l)	Free cholesterol	no	5504	7.76269e-19	0.0176847	0.00031275	-1.04703	10.1807	0.910688	-0.204466	-0.0327818	-0.00943635	-0.000689358	0.00939538	0.0346099	0.110287	0.0106487	1.20496
mvldltg_r	mvldltg	response	Triglycerides in medium VLDL (mmol/l)	Lipoprotein subclasses	Medium VLDL	Triglycerides (mmol/l)	Triglycerides	no	5504	6.36754e-18	0.0807773	0.00652497	-1.09702	10.51	0.912302	-0.951274	-0.147587	-0.0430888	-0.0026789	0.0427258	0.156724	0.473719	0.0392705	1.20885
svldlp_r	svldlp	response	Concentration of small VLDL particles (mol/l)	Lipoprotein subclasses	Small VLDL	Particle concentration (mol/l)	Particle concentration	no	5502	7.95967e-25	3.41478e-09	1.16608e-17	-0.471915	5.00859	0.956782	-2.7396e-08	-6.5931e-09	-1.8922e-09	-1.12604e-10	1.98141e-09	6.749e-09	2.08975e-08	1.05363e-09	1.10939
svldll_r	svldll	response	Total lipids in small VLDL (mmol/l)	Lipoprotein subclasses	Small VLDL	Total lipids (mmol/l)	Total lipids	no	5500	2.91403e-17	0.0627969	0.00394345	-0.456345	4.34135	0.963304	-0.464386	-0.120287	-0.0347884	-0.00193277	0.0365062	0.125867	0.359179	0.0222488	1.0986
svldlpl_r	svldlpl	response	Phospholipids in small VLDL (mmol/l)	Lipoprotein subclasses	Small VLDL	Phospholipids (mmol/l)	Phospholipids	no	5500	5.07516e-18	0.0133595	0.000178477	-0.415244	2.53964	0.977471	-0.0867827	-0.0274668	-0.00784326	7.58854e-05	0.00833705	0.0254311	0.0608183	-0.000284028	1.08846
svldlc_r	svldlc	response	Total cholesterol in small VLDL (mmol/l)	Lipoprotein subclasses	Small VLDL	Total cholesterol (mmol/l)	Total cholesterol	no	5497	-1.51197e-18	0.0204023	0.000416252	-0.0248221	1.56699	0.988839	-0.112007	-0.0392547	-0.0126707	0.000454147	0.0125566	0.0401291	0.118771	0.0178895	1.0032
svldlce_r	svldlce	response	Cholesterol esters in small VLDL (mmol/l)	Lipoprotein subclasses	Small VLDL	Cholesterol esters (mmol/l)	Cholesterol esters	no	5499	-2.38532e-18	0.0158932	0.000252594	0.0959927	1.35446	0.993808	-0.095098	-0.0304589	-0.0100868	5.42095e-05	0.009934	0.0311511	0.0826003	0.0130437	0.963059
svldlfc_r	svldlfc	response	Free cholesterol in small VLDL (mmol/l)	Lipoprotein subclasses	Small VLDL	Free cholesterol (mmol/l)	Free cholesterol	no	5500	3.10879e-18	0.00818309	6.6963e-05	-0.412723	3.33152	0.970363	-0.0579123	-0.0164875	-0.00463949	-0.000104548	0.00491144	0.0161434	0.0440622	0.0030532	1.07731
svldltg_r	svldltg	response	Triglycerides in small VLDL (mmol/l)	Lipoprotein subclasses	Small VLDL	Triglycerides (mmol/l)	Triglycerides	no	5507	1.56925e-17	0.0394927	0.00155967	-0.790771	7.48717	0.934297	-0.368797	-0.075224	-0.0218433	-0.00054046	0.0222612	0.073802	0.25349	0.00950759	1.15153
xsvldlp_r	xsvldlp	response	Concentration of very small VLDL particles (mol/l)	Lipoprotein subclasses	Very Small VLDL	Particle concentration (mol/l)	Particle concentration	no	5499	1.1656e-24	2.87703e-09	8.27729e-18	0.345161	2.14267	0.983238	-1.47521e-08	-5.36674e-09	-1.78641e-09	-5.11044e-11	1.74028e-09	5.70921e-09	1.63025e-08	1.73692e-09	0.941236
xsvldll_r	xsvldll	response	Total lipids in very small VLDL (mmol/l)	Lipoprotein subclasses	Very Small VLDL	Total lipids (mmol/l)	Total lipids	no	5500	5.88613e-19	0.0394016	0.00155249	0.341585	1.81671	0.984618	-0.183423	-0.0725182	-0.0251287	-0.000783068	0.0243336	0.0785146	0.223938	0.0214673	0.935693
xsvldlpl_r	xsvldlpl	response	Phospholipids in very small VLDL (mmol/l)	Lipoprotein subclasses	Very Small VLDL	Phospholipids (mmol/l)	Phospholipids	no	5501	1.57245e-18	0.0128861	0.000166052	0.36098	2.36988	0.976949	-0.0746953	-0.0238054	-0.00798456	-0.000286859	0.00729673	0.0264359	0.0708859	0.00261621	0.946947
xsvldlc_r	xsvldlc	response	Total cholesterol in very small VLDL (mmol/l)	Lipoprotein subclasses	Very Small VLDL	Total cholesterol (mmol/l)	Total cholesterol	no	5505	1.1245e-17	0.0292987	0.000858414	0.21027	0.798453	0.994217	-0.133818	-0.0555457	-0.0194417	-0.00044487	0.0184653	0.0582332	0.164617	0.00664972	0.922834
xsvldlce_r	xsvldlce	response	Cholesterol esters in very small VLDL (mmol/l)	Lipoprotein subclasses	Very Small VLDL	Cholesterol esters (mmol/l)	Cholesterol esters	no	5507	2.18905e-19	0.0233979	0.00054746	0.223335	0.893057	0.995772	-0.0964569	-0.0444879	-0.0155204	-0.000237926	0.0147679	0.0457359	0.138274	0.0038873	0.915295
xsvldlfc_r	xsvldlfc	response	Free cholesterol in very small VLDL (mmol/l)	Lipoprotein subclasses	Very Small VLDL	Free cholesterol (mmol/l)	Free cholesterol	no	5503	9.53583e-19	0.00722776	5.22405e-05	0.164408	1.48151	0.988563	-0.0373153	-0.013988	-0.00436167	-6.501e-05	0.00439677	0.0144459	0.0437153	0.00287251	0.935166
xsvldltg_r	xsvldltg	response	Triglycerides in very small VLDL (mmol/l)	Lipoprotein subclasses	Very Small VLDL	Triglycerides (mmol/l)	Triglycerides	no	5507	-3.98404e-18	0.0100557	0.000101118	-0.249	2.21047	0.983133	-0.0601108	-0.0196474	-0.00619862	2.67609e-05	0.00649652	0.0180228	0.058337	0.00401316	1.01951
idlp_r	idlp	response	Concentration of IDL particles (mol/l)	Lipoprotein subclasses	IDL	Particle concentration (mol/l)	Particle concentration	no	5510	4.80005e-24	9.63516e-09	9.28362e-17	0.193268	1.06926	0.991535	-4.98075e-08	-1.82726e-08	-6.24957e-09	-1.92634e-10	5.97012e-09	1.90477e-08	4.85232e-08	1.52283e-09	0.963162
idll_r	idll	response	Total lipids in IDL (mmol/l)	Lipoprotein subclasses	IDL	Total lipids (mmol/l)	Total lipids	no	5511	2.69251e-17	0.10336	0.0106833	0.156138	1.09998	0.992588	-0.607347	-0.196701	-0.066722	-0.0026611	0.0636689	0.206034	0.511499	0.0110061	0.96641
idlpl_r	idlpl	response	Phospholipids in IDL (mmol/l)	Lipoprotein subclasses	IDL	Phospholipids (mmol/l)	Phospholipids	no	5493	-9.36144e-18	0.0259716	0.000674523	0.215019	1.47534	0.98888	-0.141063	-0.0496519	-0.0166083	-0.000227651	0.0157281	0.0525216	0.156389	-0.00449838	0.985252
idlc_r	idlc	response	Total cholesterol in IDL (mmol/l)	Lipoprotein subclasses	IDL	Total cholesterol (mmol/l)	Total cholesterol	no	5495	2.33174e-17	0.0793562	0.00629741	0.20652	0.909537	0.993613	-0.384407	-0.148534	-0.0519821	-0.00148158	0.0501319	0.159828	0.462247	0.00996029	0.967449
idlce_r	idlce	response	Cholesterol esters in IDL (mmol/l)	Lipoprotein subclasses	IDL	Cholesterol esters (mmol/l)	Cholesterol esters	no	5495	-1.30415e-17	0.0591922	0.00350371	0.157848	0.7383	0.996601	-0.282416	-0.112655	-0.0390644	-0.00113117	0.0379916	0.118511	0.350721	0.0160473	0.958741
idlfc_r	idlfc	response	Free cholesterol in IDL (mmol/l)	Lipoprotein subclasses	IDL	Free cholesterol (mmol/l)	Free cholesterol	no	5495	-7.07034e-18	0.0223004	0.000497308	0.14094	1.21164	0.994952	-0.115873	-0.0430606	-0.0143125	-0.000297729	0.013599	0.0450312	0.127611	-0.0105789	1.01475
idltg_r	idltg	response	Triglycerides in IDL (mmol/l)	Lipoprotein subclasses	IDL	Triglycerides (mmol/l)	Triglycerides	no	5496	-4.60655e-18	0.0086911	7.55352e-05	0.210305	2.10215	0.982543	-0.0533719	-0.0167419	-0.00556033	2.88424e-07	0.00556695	0.0161752	0.0551357	0.00671273	0.905304
lldlp_r	lldlp	response	Concentration of large LDL particles (mol/l)	Lipoprotein subclasses	Large LDL	Particle concentration (mol/l)	Particle concentration	no	5502	-8.61997e-24	1.58859e-08	2.52362e-16	0.093913	1.56009	0.989302	-8.56015e-08	-3.10843e-08	-9.80328e-09	1.36655e-10	9.41824e-09	3.15283e-08	8.19356e-08	3.43621e-09	0.969624
lldll_r	lldll	response	Total lipids in large LDL (mmol/l)	Lipoprotein subclasses	Large LDL	Total lipids (mmol/l)	Total lipids	no	5502	-1.16622e-17	0.116968	0.0136816	0.0983741	1.41168	0.988902	-0.615579	-0.226912	-0.0726887	0.000314336	0.0695854	0.233204	0.588371	0.0210019	0.971787
lldlpl_r	lldlpl	response	Phospholipids in large LDL (mmol/l)	Lipoprotein subclasses	Large LDL	Phospholipids (mmol/l)	Phospholipids	no	5502	7.27254e-18	0.0243387	0.00059237	0.1379	1.49177	0.987116	-0.135941	-0.0472154	-0.0150517	-7.98566e-05	0.0142539	0.0486548	0.124226	0.00488379	0.972227
lldlc_r	lldlc	response	Total cholesterol in large LDL (mmol/l)	Lipoprotein subclasses	Large LDL	Total cholesterol (mmol/l)	Total cholesterol	no	5503	-1.30145e-17	0.0908045	0.00824545	0.0900725	1.34359	0.9896	-0.529515	-0.174525	-0.0570071	0.000181222	0.0544139	0.180914	0.424782	0.0172446	0.973078
lldlce_r	lldlce	response	Cholesterol esters in large LDL (mmol/l)	Lipoprotein subclasses	Large LDL	Cholesterol esters (mmol/l)	Cholesterol esters	no	5503	1.28214e-17	0.0673188	0.00453183	0.0975428	1.48743	0.988734	-0.404462	-0.128044	-0.042115	9.44592e-05	0.0402665	0.133758	0.302722	0.0217197	0.968823
lldlfc_r	lldlfc	response	Free cholesterol in large LDL (mmol/l)	Lipoprotein subclasses	Large LDL	Free cholesterol (mmol/l)	Free cholesterol	no	5505	-1.09956e-17	0.0243636	0.000593585	0.0157605	1.21668	0.991626	-0.13423	-0.0481789	-0.0151575	2.65539e-05	0.0149902	0.0489416	0.125079	-0.0084765	1.00227
lldltg_r	lldltg	response	Triglycerides in large LDL (mmol/l)	Lipoprotein subclasses	Large LDL	Triglycerides (mmol/l)	Triglycerides	no	5507	-3.31403e-19	0.00859396	7.38561e-05	-0.173221	1.80272	0.986691	-0.0551349	-0.0168119	-0.00543318	0.000232065	0.00554304	0.0158504	0.0539523	0.00380846	0.901919
mldlp_r	mldlp	response	Concentration of medium LDL particles (mol/l)	Lipoprotein subclasses	Medium LDL	Particle concentration (mol/l)	Particle concentration	no	5492	2.37948e-25	1.3828e-08	1.91214e-16	-0.129579	2.57852	0.97726	-7.48978e-08	-2.67733e-08	-8.11895e-09	1.02863e-10	8.03876e-09	2.68456e-08	7.17558e-08	5.11386e-09	0.962417
mldll_r	mldll	response	Total lipids in medium LDL (mmol/l)	Lipoprotein subclasses	Medium LDL	Total lipids (mmol/l)	Total lipids	no	5492	-3.06646e-17	0.0716361	0.00513173	-0.136129	2.56123	0.976247	-0.382677	-0.137115	-0.0425115	0.000763155	0.0416851	0.138403	0.368811	0.0267478	0.962348
mldlpl_r	mldlpl	response	Phospholipids in medium LDL (mmol/l)	Lipoprotein subclasses	Medium LDL	Phospholipids (mmol/l)	Phospholipids	no	5487	-1.07018e-17	0.0132833	0.000176447	-0.149567	2.83281	0.970109	-0.0707058	-0.0261794	-0.00752026	0.000122295	0.00769544	0.0256607	0.065881	0.00718681	0.969835
mldlc_r	mldlc	response	Total cholesterol in medium LDL (mmol/l)	Lipoprotein subclasses	Medium LDL	Total cholesterol (mmol/l)	Total cholesterol	no	5497	-5.73077e-19	0.0588448	0.00346271	-0.20465	2.5233	0.977426	-0.340345	-0.112341	-0.0353964	0.000641319	0.0350042	0.114861	0.294543	0.0186721	0.962498
mldlce_r	mldlce	response	Cholesterol esters in medium LDL (mmol/l)	Lipoprotein subclasses	Medium LDL	Cholesterol esters (mmol/l)	Cholesterol esters	no	5498	-9.20494e-18	0.0475026	0.0022565	-0.0587171	2.09307	0.982492	-0.263887	-0.0910839	-0.028991	0.000308795	0.0285654	0.0929399	0.286485	0.0130126	0.96601
mldlfc_r	mldlfc	response	Free cholesterol in medium LDL (mmol/l)	Lipoprotein subclasses	Medium LDL	Free cholesterol (mmol/l)	Free cholesterol	no	5479	2.951e-18	0.011109	0.000123411	-0.182558	3.00992	0.97169	-0.0641527	-0.0207557	-0.00670567	4.0473e-05	0.00645048	0.0213062	0.0662698	0.0046329	0.963864
mldltg_r	mldltg	response	Triglycerides in medium LDL (mmol/l)	Lipoprotein subclasses	Medium LDL	Triglycerides (mmol/l)	Triglycerides	no	5502	-1.32157e-18	0.00522997	2.73526e-05	-0.256733	1.35932	0.988844	-0.0317141	-0.00989704	-0.00349675	0.000157125	0.00346353	0.00947901	0.031814	0.00200289	0.898591
sldlp_r	sldlp	response	Concentration of small LDL particles (mol/l)	Lipoprotein subclasses	Small LDL	Particle concentration (mol/l)	Particle concentration	no	5468	7.60114e-24	1.55723e-08	2.42496e-16	-0.0734408	2.59147	0.975348	-8.82574e-08	-2.9724e-08	-9.213e-09	7.99456e-11	9.01553e-09	3.06363e-08	8.0836e-08	6.88287e-09	0.965805
sldll_r	sldll	response	Total lipids in small LDL (mmol/l)	Lipoprotein subclasses	Small LDL	Total lipids (mmol/l)	Total lipids	no	5469	9.53012e-18	0.04506	0.00203041	-0.118736	2.66458	0.976317	-0.270022	-0.0850866	-0.0269626	0.000402628	0.0262817	0.0874443	0.221512	0.018813	0.965834
sldlpl_r	sldlpl	response	Phospholipids in small LDL (mmol/l)	Lipoprotein subclasses	Small LDL	Phospholipids (mmol/l)	Phospholipids	no	5455	5.00422e-18	0.00952777	9.07783e-05	0.0326033	2.76289	0.975057	-0.0584874	-0.0179741	-0.00582668	-4.63495e-05	0.00566351	0.0185917	0.056646	0.00435393	0.982907
sldlc_r	sldlc	response	Total cholesterol in small LDL (mmol/l)	Lipoprotein subclasses	Small LDL	Total cholesterol (mmol/l)	Total cholesterol	no	5480	8.99621e-18	0.036524	0.00133401	-0.192475	2.63478	0.980242	-0.20715	-0.0689166	-0.0219464	0.000368508	0.0219153	0.0709483	0.205947	0.0101264	0.963796
sldlce_r	sldlce	response	Cholesterol esters in small LDL (mmol/l)	Lipoprotein subclasses	Small LDL	Cholesterol esters (mmol/l)	Cholesterol esters	no	5488	1.1865e-18	0.0295779	0.000874853	-0.153953	2.52058	0.974981	-0.157676	-0.0561262	-0.0175575	0.000324674	0.0179302	0.0579059	0.166497	0.00590248	0.965829
sldlfc_r	sldlfc	response	Free cholesterol in small LDL (mmol/l)	Lipoprotein subclasses	Small LDL	Free cholesterol (mmol/l)	Free cholesterol	no	5457	2.04569e-18	0.00721691	5.20839e-05	0.0739214	1.85136	0.986411	-0.0414632	-0.0137013	-0.0045692	-4.09452e-05	0.00433151	0.0143016	0.0400376	0.00319332	0.973164
sldltg_r	sldltg	response	Triglycerides in small LDL (mmol/l)	Lipoprotein subclasses	Small LDL	Triglycerides (mmol/l)	Triglycerides	no	5493	-3.08748e-20	0.00328604	1.07981e-05	-0.424181	1.74474	0.982163	-0.019996	-0.00661875	-0.00207692	0.000212041	0.00221615	0.00579464	0.0181034	0.00161152	0.994223
xlhdlp_r	xlhdlp	response	Concentration of very large HDL particles (mol/l)	Lipoprotein subclasses	Very large HDL	Particle concentration (mol/l)	Particle concentration	no	5051	-1.43831e-24	3.87906e-08	1.50471e-15	0.402421	1.52769	0.985356	-1.52202e-07	-7.24637e-08	-2.4181e-08	-1.54299e-09	2.2418e-08	8.21198e-08	2.24522e-07	-2.05128e-08	1.03687
xlhdll_r	xlhdll	response	Total lipids in very large HDL (mmol/l)	Lipoprotein subclasses	Very large HDL	Total lipids (mmol/l)	Total lipids	no	5052	2.04522e-18	0.040137	0.00161098	0.41631	1.55823	0.985062	-0.152681	-0.0749162	-0.0249012	-0.00162622	0.0230774	0.086109	0.233504	-0.0206252	1.03558
xlhdlpl_r	xlhdlpl	response	Phospholipids in very large HDL (mmol/l)	Lipoprotein subclasses	Very large HDL	Phospholipids (mmol/l)	Phospholipids	no	5051	2.61794e-18	0.0222037	0.000493004	0.363894	1.56413	0.986644	-0.100291	-0.0427512	-0.0139368	-0.000852491	0.0130894	0.0453505	0.126579	-0.0286069	1.06099
xlhdlc_r	xlhdlc	response	Total cholesterol in very large HDL (mmol/l)	Lipoprotein subclasses	Very large HDL	Total cholesterol (mmol/l)	Total cholesterol	no	5053	-6.47967e-18	0.02223	0.000494171	0.192286	0.869136	0.992491	-0.118332	-0.0441565	-0.0136898	-0.00079946	0.0127199	0.0493338	0.116248	0.00230646	1.01566
xlhdlce_r	xlhdlce	response	Cholesterol esters in very large HDL (mmol/l)	Lipoprotein subclasses	Very large HDL	Cholesterol esters (mmol/l)	Cholesterol esters	no	5053	1.06165e-18	0.016213	0.000262862	0.186474	0.91597	0.992625	-0.0810199	-0.0320956	-0.00987938	-0.000373253	0.00924881	0.0348682	0.0925671	0.00442198	1.01894
xlhdlfc_r	xlhdlfc	response	Free cholesterol in very large HDL (mmol/l)	Lipoprotein subclasses	Very large HDL	Free cholesterol (mmol/l)	Free cholesterol	no	5054	1.37016e-18	0.0064914	4.21383e-05	0.214086	0.902771	0.992256	-0.0367482	-0.0125692	-0.00401713	-0.000218615	0.00388224	0.0139336	0.0339187	-0.00202785	1.00412
xlhdltg_r	xlhdltg	response	Triglycerides in very large HDL (mmol/l)	Lipoprotein subclasses	Very large HDL	Triglycerides (mmol/l)	Triglycerides	no	5055	9.44824e-19	0.00289263	8.36732e-06	-0.0196115	1.4979	0.989763	-0.0151037	-0.00567986	-0.00181119	-4.5043e-05	0.00177554	0.00559569	0.017705	0.003461	1.09207
lhdlp_r	lhdlp	response	Concentration of large HDL particles (mol/l)	Lipoprotein subclasses	Large HDL	Particle concentration (mol/l)	Particle concentration	no	5026	5.42796e-24	1.11863e-07	1.25133e-14	-0.0267242	2.02925	0.984604	-6.95666e-07	-2.17425e-07	-6.89009e-08	2.38073e-10	6.81784e-08	2.18475e-07	5.6998e-07	-1.47666e-07	1.07919
lhdll_r	lhdll	response	Total lipids in large HDL (mmol/l)	Lipoprotein subclasses	Large HDL	Total lipids (mmol/l)	Total lipids	no	5026	6.49894e-18	0.0711824	0.00506694	-0.0349066	2.06241	0.984081	-0.444171	-0.13945	-0.0432526	0.000188017	0.0433888	0.136838	0.364198	-0.0941641	1.07945
lhdlpl_r	lhdlpl	response	Phospholipids in large HDL (mmol/l)	Lipoprotein subclasses	Large HDL	Phospholipids (mmol/l)	Phospholipids	no	5026	2.18307e-19	0.0367539	0.00135085	-0.0366894	1.68719	0.987407	-0.200926	-0.0717776	-0.0228887	2.34264e-05	0.0229353	0.0704642	0.179922	-0.0542851	1.08542
lhdlc_r	lhdlc	response	Total cholesterol in large HDL (mmol/l)	Lipoprotein subclasses	Large HDL	Total cholesterol (mmol/l)	Total cholesterol	no	5026	-4.91826e-18	0.0341112	0.00116357	0.0102785	2.30435	0.982282	-0.211239	-0.0669665	-0.0204629	0.000113268	0.0209878	0.0656437	0.191801	-0.0408378	1.0745
lhdlce_r	lhdlce	response	Cholesterol esters in large HDL (mmol/l)	Lipoprotein subclasses	Large HDL	Cholesterol esters (mmol/l)	Cholesterol esters	no	5026	-7.90904e-18	0.0255699	0.000653821	0.0103647	2.34314	0.9822	-0.158493	-0.0499306	-0.0154861	-4.53267e-05	0.0156649	0.0495759	0.149141	-0.0298303	1.07157
lhdlfc_r	lhdlfc	response	Free cholesterol in large HDL (mmol/l)	Lipoprotein subclasses	Large HDL	Free cholesterol (mmol/l)	Free cholesterol	no	5027	2.40853e-19	0.00876188	7.67705e-05	-0.0376204	2.34102	0.98204	-0.0561894	-0.0172721	-0.00540476	-5.60855e-05	0.00540408	0.0167352	0.0466472	-0.0108954	1.08287
lhdltg_r	lhdltg	response	Triglycerides in large HDL (mmol/l)	Lipoprotein subclasses	Large HDL	Triglycerides (mmol/l)	Triglycerides	no	5028	7.55118e-19	0.00268394	7.20356e-06	0.0659663	1.77789	0.987206	-0.0161672	-0.00539006	-0.00165645	2.97186e-05	0.00162742	0.00515354	0.0155613	0.00178186	1.02627
mhdlp_r	mhdlp	response	Concentration of medium HDL particles (mol/l)	Lipoprotein subclasses	Medium HDL	Particle concentration (mol/l)	Particle concentration	no	5477	8.71129e-23	1.36224e-07	1.8557e-14	-0.263171	3.19588	0.972716	-8.28443e-07	-2.52865e-07	-8.16962e-08	-1.25793e-09	8.22915e-08	2.56791e-07	7.92291e-07	-6.75446e-08	0.988272
mhdll_r	mhdll	response	Total lipids in medium HDL (mmol/l)	Lipoprotein subclasses	Medium HDL	Total lipids (mmol/l)	Total lipids	no	5472	1.40937e-18	0.0583141	0.00340054	-0.152951	2.79632	0.972592	-0.347824	-0.110483	-0.0363249	-0.000441479	0.0348085	0.112396	0.331792	-0.0354076	0.994011
mhdlpl_r	mhdlpl	response	Phospholipids in medium HDL (mmol/l)	Lipoprotein subclasses	Medium HDL	Phospholipids (mmol/l)	Phospholipids	no	5477	1.75439e-17	0.0282328	0.000797092	-0.21814	2.30744	0.981467	-0.160404	-0.0530023	-0.0175408	-5.65013e-05	0.017833	0.0534409	0.145449	-0.0149595	0.984211
mhdlc_r	mhdlc	response	Total cholesterol in medium HDL (mmol/l)	Lipoprotein subclasses	Medium HDL	Total cholesterol (mmol/l)	Total cholesterol	no	5465	9.93384e-18	0.03069	0.000941877	-0.049148	3.05777	0.974378	-0.186876	-0.0559669	-0.0183198	-0.000566406	0.0183101	0.0595225	0.171693	-0.0256576	1.01235
mhdlce_r	mhdlce	response	Cholesterol esters in medium HDL (mmol/l)	Lipoprotein subclasses	Medium HDL	Cholesterol esters (mmol/l)	Cholesterol esters	no	5465	8.0473e-19	0.0240113	0.000576542	-0.0395586	3.04396	0.972681	-0.145904	-0.0439461	-0.0145461	-0.000418007	0.0139757	0.0468727	0.137094	-0.017289	1.00854
mhdlfc_r	mhdlfc	response	Free cholesterol in medium HDL (mmol/l)	Lipoprotein subclasses	Medium HDL	Free cholesterol (mmol/l)	Free cholesterol	no	5468	-1.65353e-18	0.0073475	5.39857e-05	-0.122078	2.52181	0.978034	-0.0432131	-0.0137851	-0.0044899	1.78284e-05	0.00442144	0.0140994	0.0386975	-0.00786481	1.02242
mhdltg_r	mhdltg	response	Triglycerides in medium HDL (mmol/l)	Lipoprotein subclasses	Medium HDL	Triglycerides (mmol/l)	Triglycerides	no	5480	1.24217e-18	0.00508616	2.5869e-05	0.20832	2.32699	0.982278	-0.0260326	-0.00985005	-0.00331481	0.000113321	0.00343024	0.00886931	0.0335127	0.00191436	0.987072
shdlp_r	shdlp	response	Concentration of small HDL particles (mol/l)	Lipoprotein subclasses	Small HDL	Particle concentration (mol/l)	Particle concentration	no	5451	-5.25134e-23	1.97896e-07	3.91627e-14	-0.0893568	1.02907	0.99384	-1.09379e-06	-3.75482e-07	-1.2869e-07	-2.44186e-09	1.29119e-07	3.82971e-07	1.04818e-06	1.67038e-07	0.937586
shdll_r	shdll	response	Total lipids in small HDL (mmol/l)	Lipoprotein subclasses	Small HDL	Total lipids (mmol/l)	Total lipids	no	5451	2.08495e-18	0.0449741	0.00202267	-0.0846675	1.0819	0.993423	-0.26186	-0.0859866	-0.0283813	-7.15349e-05	0.0295062	0.0872526	0.241055	0.0281015	0.94366
shdlpl_r	shdlpl	response	Phospholipids in small HDL (mmol/l)	Lipoprotein subclasses	Small HDL	Phospholipids (mmol/l)	Phospholipids	no	5464	5.29797e-18	0.0211498	0.000447313	-0.511525	3.07719	0.96716	-0.126149	-0.0435092	-0.0122318	0.000928359	0.0134608	0.0376056	0.132042	0.00492979	0.9822
shdlc_r	shdlc	response	Total cholesterol in small HDL (mmol/l)	Lipoprotein subclasses	Small HDL	Total cholesterol (mmol/l)	Total cholesterol	no	5452	2.88337e-18	0.0350808	0.00123066	-0.0949	0.701143	0.996182	-0.165333	-0.0703239	-0.0222792	0.000435318	0.0230652	0.0661451	0.175257	-0.0586696	1.06102
shdlce_r	shdlce	response	Cholesterol esters in small HDL (mmol/l)	Lipoprotein subclasses	Small HDL	Cholesterol esters (mmol/l)	Cholesterol esters	no	5452	-3.13693e-18	0.0337546	0.00113937	-0.096851	0.750258	0.995229	-0.146623	-0.0691866	-0.0214788	0.000884047	0.0220145	0.0639484	0.175286	-0.0638253	1.09712
shdlfc_r	shdlfc	response	Free cholesterol in small HDL (mmol/l)	Lipoprotein subclasses	Small HDL	Free cholesterol (mmol/l)	Free cholesterol	no	5450	-6.58781e-18	0.00417884	1.74627e-05	-0.151238	1.90832	0.985188	-0.0235444	-0.00844926	-0.00259589	0.000311332	0.00246752	0.00793995	0.0237031	0.000740118	0.989692
shdltg_r	shdltg	response	Triglycerides in small HDL (mmol/l)	Lipoprotein subclasses	Small HDL	Triglycerides (mmol/l)	Triglycerides	no	5498	5.01329e-20	0.006217	3.8651e-05	-0.210537	0.815438	0.993894	-0.0310939	-0.0124425	-0.00409373	0.000215253	0.00423588	0.0112966	0.0334129	-0.00216218	1.09015
xxlvldlplpct_r	xxlvldlplpct	response	Phospholipids in chylomicrons and extremely large VLDL to total lipids in chylomicrons and extremely large VLDL ratio (%)	Lipoprotein subclasses ratios	Extremely large VLDL ratios	Phospholipids to total lipid ratio (%)	Ratio	yes	4408	-6.35988e-16	0.44451	0.197589	-0.635909	7.41799	0.916439	-3.87372	-0.843843	-0.204551	-0.00455124	0.198028	0.916395	2.21285	5.75707	0.547799
xxlvldlcpct_r	xxlvldlcpct	response	Total cholesterol in chylomicrons and extremely large VLDL to total lipids in chylomicrons and extremely large VLDL ratio (%)	Lipoprotein subclasses ratios	Extremely large VLDL ratios	Total cholesterol to total lipid ratio (%)	Ratio	yes	4459	-1.75299e-16	1.24115	1.54045	-1.09884	9.15824	0.885095	-11.2499	-2.81308	-0.481015	0.00680075	0.562132	2.4228	8.75909	8.50743	0.492385
xxlvldlcepct_r	xxlvldlcepct	response	Cholesterol esters in chylomicrons and extremely large VLDL to total lipids in chylomicrons and extremely large VLDL ratio (%)	Lipoprotein subclasses ratios	Extremely large VLDL ratios	Cholesterol esters to total lipid ratio (%)	Ratio	yes	4461	-2.0282e-16	1.30806	1.71102	-0.428973	3.89868	0.945508	-8.23599	-2.96718	-0.621858	-0.0302753	0.663423	2.65665	6.25111	4.31907	0.507332
xxlvldlfcpct_r	xxlvldlfcpct	response	Free cholesterol in chylomicrons and extremely large VLDL to total lipids in chylomicrons and extremely large VLDL ratio (%)	Lipoprotein subclasses ratios	Extremely large VLDL ratios	Free cholesterol to total lipid ratio (%)	Ratio	yes	4436	2.68143e-16	0.53704	0.288412	-1.2476	12.0389	0.880626	-5.20225	-1.06488	-0.221272	0.00498759	0.228725	1.08482	2.3185	3.66144	0.551748
xxlvldltgpct_r	xxlvldltgpct	response	Triglycerides in chylomicrons and extremely large VLDL to total lipids in chylomicrons and extremely large VLDL ratio (%)	Lipoprotein subclasses ratios	Extremely large VLDL ratios	Triglycerides (mmol/l)	Ratio	yes	4442	-4.17232e-15	1.25882	1.58462	1.78764	16.0771	0.82768	-6.25665	-2.49244	-0.481229	-0.00519687	0.392794	2.66204	14.6594	34.5531	0.510045
xlvldlplpct_r	xlvldlplpct	response	Phospholipids in very large VLDL to total lipids in very large VLDL ratio (%)	Lipoprotein subclasses ratios	Very large VLDL ratios	Phospholipids to total lipid ratio (%)	Ratio	yes	4688	7.50178e-17	0.604076	0.364907	-1.17337	16.9746	0.834283	-6.76485	-1.15377	-0.23059	-0.0376189	0.211366	1.29942	5.07921	8.17683	0.513861
xlvldlcpct_r	xlvldlcpct	response	Total cholesterol in very large VLDL to total lipids in very large VLDL ratio (%)	Lipoprotein subclasses ratios	Very large VLDL ratios	Total cholesterol to total lipid ratio (%)	Ratio	yes	4741	-5.67505e-16	1.47842	2.18574	-0.796125	8.24295	0.896038	-13.0906	-3.33885	-0.587597	0.0210053	0.67597	2.93154	7.7859	12.0922	0.370862
xlvldlcepct_r	xlvldlcepct	response	Cholesterol esters in very large VLDL to total lipids in very large VLDL ratio (%)	Lipoprotein subclasses ratios	Very large VLDL ratios	Cholesterol esters to total lipid ratio (%)	Ratio	yes	4731	1.30913e-16	0.887072	0.786896	-0.012757	6.3823	0.920485	-6.82075	-1.79758	-0.420927	-0.0315451	0.408591	1.89286	6.46778	6.27014	0.400124
xlvldlfcpct_r	xlvldlfcpct	response	Free cholesterol in very large VLDL to total lipids in very large VLDL ratio (%)	Lipoprotein subclasses ratios	Very large VLDL ratios	Free cholesterol to total lipid ratio (%)	Ratio	yes	4740	4.22343e-17	0.742628	0.551497	-1.09651	8.1703	0.872846	-5.63661	-1.7145	-0.244429	0.0277526	0.305057	1.4578	4.53791	5.33368	0.403131
xlvldltgpct_r	xlvldltgpct	response	Triglycerides in very large VLDL to total lipids in very large VLDL ratio (%)	Lipoprotein subclasses ratios	Very large VLDL ratios	Triglycerides to total lipid ratio (%)	Ratio	yes	4736	4.20138e-15	1.91648	3.67289	0.408991	7.38331	0.898775	-13.9508	-3.92602	-0.813587	0.00527383	0.767417	4.20926	16.6684	38.5284	0.398915
lvldlplpct_r	lvldlplpct	response	Phospholipids in large VLDL to total lipids in large VLDL ratio (%)	Lipoprotein subclasses ratios	Large VLDL ratios	Phospholipids to total lipid ratio (%)	Ratio	yes	5274	-7.10798e-16	0.237332	0.0563263	0.773046	5.41137	0.934075	-1.24578	-0.432017	-0.121011	-0.0173425	0.114768	0.54321	2.06065	5.72933	0.678895
lvldlcpct_r	lvldlcpct	response	Total cholesterol in large VLDL to total lipids in large VLDL ratio (%)	Lipoprotein subclasses ratios	Large VLDL ratios	Total cholesterol to total lipid ratio (%)	Ratio	yes	5284	-5.90132e-16	0.941997	0.887358	-0.761877	8.21906	0.90769	-7.81259	-1.97739	-0.409357	0.000406641	0.430817	1.94797	5.85258	10.8382	0.521766
lvldlcepct_r	lvldlcepct	response	Cholesterol esters in large VLDL to total lipids in large VLDL ratio (%)	Lipoprotein subclasses ratios	Large VLDL ratios	Cholesterol esters to total lipid ratio (%)	Ratio	yes	5288	-2.06861e-16	0.742638	0.551511	0.696471	4.90285	0.93712	-4.92744	-1.31041	-0.409329	-0.0553444	0.323727	1.77415	5.9204	5.07759	0.55648
lvldlfcpct_r	lvldlfcpct	response	Free cholesterol in large VLDL to total lipids in large VLDL ratio (%)	Lipoprotein subclasses ratios	Large VLDL ratios	Free cholesterol to total lipid ratio (%)	Ratio	yes	5292	-3.38091e-16	0.66298	0.439543	-1.30111	12.2845	0.856405	-6.45498	-1.39572	-0.240736	-0.00303888	0.258315	1.38166	3.17185	4.49898	0.623024
lvldltgpct_r	lvldltgpct	response	Triglycerides in large VLDL to total lipids in large VLDL ratio (%)	Lipoprotein subclasses ratios	Large VLDL ratios	Triglycerides to total lipid ratio (%)	Ratio	yes	5273	-7.96229e-16	0.938797	0.88134	0.326645	8.41449	0.900991	-6.76352	-2.03126	-0.416592	0.035061	0.427513	1.86421	8.33506	26.968	0.544812
mvldlplpct_r	mvldlplpct	response	Phospholipids in medium VLDL to total lipids in medium VLDL ratio (%)	Lipoprotein subclasses ratios	Medium VLDL ratios	Phospholipids to total lipid ratio (%)	Ratio	yes	5473	-1.38687e-15	0.265653	0.0705717	0.274656	4.56443	0.953758	-1.53252	-0.52937	-0.144119	-0.000952964	0.137986	0.552734	1.75696	3.28747	0.821043
mvldlcpct_r	mvldlcpct	response	Total cholesterol in medium VLDL to total lipids in medium VLDL ratio (%)	Lipoprotein subclasses ratios	Medium VLDL ratios	Total cholesterol to total lipid ratio (%)	Ratio	yes	5464	7.28531e-16	1.42096	2.01912	0.834175	3.79252	0.936454	-7.03669	-2.48915	-0.777663	-0.157177	0.625609	3.46561	9.09445	6.59875	0.737714
mvldlcepct_r	mvldlcepct	response	Cholesterol esters in medium VLDL to total lipids in medium VLDL ratio (%)	Lipoprotein subclasses ratios	Medium VLDL ratios	Cholesterol esters to total lipid ratio (%)	Ratio	yes	5467	-1.57139e-16	1.55639	2.42236	0.834905	3.42058	0.939455	-7.06576	-2.74436	-0.857324	-0.185354	0.678505	3.68633	8.94491	2.81561	0.774721
mvldlfcpct_r	mvldlfcpct	response	Free cholesterol in medium VLDL to total lipids in medium VLDL ratio (%)	Lipoprotein subclasses ratios	Medium VLDL ratios	Free cholesterol to total lipid ratio (%)	Ratio	yes	5486	9.62327e-18	0.277681	0.0771069	-0.560068	4.04699	0.9413	-1.70757	-0.61733	-0.133932	0.00787865	0.142432	0.553351	1.33227	3.00471	0.763648
mvldltgpct_r	mvldltgpct	response	Triglycerides in medium VLDL to total lipids in medium VLDL ratio (%)	Lipoprotein subclasses ratios	Medium VLDL ratios	Triglycerides to total lipid ratio (%)	Ratio	yes	5480	2.56394e-15	1.51198	2.28607	-1.09365	4.40337	0.918146	-9.71466	-3.75913	-0.604019	0.200863	0.803069	2.5232	6.73852	11.8354	0.788332
svldlplpct_r	svldlplpct	response	Phospholipids in small VLDL to total lipids in small VLDL ratio (%)	Lipoprotein subclasses ratios	Small VLDL ratios	Phospholipids to total lipid ratio (%)	Ratio	yes	5477	-1.06395e-15	0.761703	0.580191	0.209557	3.49911	0.956717	-4.09631	-1.51634	-0.417098	-0.00136991	0.371664	1.65681	4.51156	3.34521	0.817415
svldlcpct_r	svldlcpct	response	Total cholesterol in small VLDL to total lipids in small VLDL ratio (%)	Lipoprotein subclasses ratios	Small VLDL ratios	Total cholesterol to total lipid ratio (%)	Ratio	yes	5503	7.29703e-17	2.83337	8.028	0.683618	1.81976	0.968805	-12.1867	-4.86711	-1.75265	-0.282636	1.43704	6.78186	15.3846	2.16886	0.907227
svldlcepct_r	svldlcepct	response	Cholesterol esters in small VLDL to total lipids in small VLDL ratio (%)	Lipoprotein subclasses ratios	Small VLDL ratios	Cholesterol esters to total lipid ratio (%)	Ratio	yes	5503	7.09339e-16	2.78614	7.7626	0.663213	1.97344	0.968385	-12.2926	-4.84402	-1.71647	-0.257141	1.44529	6.62941	15.2393	1.74561	0.872534
svldlfcpct_r	svldlfcpct	response	Free cholesterol in small VLDL to total lipids in small VLDL ratio (%)	Lipoprotein subclasses ratios	Small VLDL ratios	Free cholesterol to total lipid ratio (%)	Ratio	yes	5462	6.98737e-16	0.237763	0.0565314	0.236432	1.91173	0.980626	-1.30721	-0.456513	-0.156513	-0.000339899	0.127052	0.510617	1.42157	0.528964	0.945216
svldltgpct_r	svldltgpct	response	Triglycerides in small VLDL to total lipids in small VLDL ratio (%)	Lipoprotein subclasses ratios	Small VLDL ratios	Triglycerides to total lipid ratio (%)	Ratio	yes	5505	-2.97885e-15	2.59256	6.72137	-0.580987	1.67668	0.974836	-14.4793	-6.00676	-1.38039	0.151154	1.65453	4.62682	10.5681	1.6044	1.00563
xsvldlplpct_r	xsvldlplpct	response	Phospholipids in very small VLDL to total lipids in very small VLDL ratio (%)	Lipoprotein subclasses ratios	Very Small VLDL ratios	Phospholipids to total lipid ratio (%)	Ratio	yes	5507	5.32532e-18	1.46775	2.15429	0.0179832	1.89806	0.981443	-7.98958	-3.01913	-0.806154	-0.0372225	0.831295	2.97644	8.3139	-3.69907	1.09362
xsvldlcpct_r	xsvldlcpct	response	Total cholesterol in very small VLDL to total lipids in very small VLDL ratio (%)	Lipoprotein subclasses ratios	Very Small VLDL ratios	Total cholesterol to total lipid ratio (%)	Ratio	yes	5506	2.67682e-16	4.2053	17.6845	0.132254	1.54649	0.985253	-19.1572	-8.45152	-2.42591	-0.0521334	2.32531	8.84081	20.385	1.09806	0.947168
xsvldlcepct_r	xsvldlcepct	response	Cholesterol esters in very small VLDL to total lipids in very small VLDL ratio (%)	Lipoprotein subclasses ratios	Very Small VLDL ratios	Cholesterol esters to total lipid ratio (%)	Ratio	yes	5507	-6.29116e-16	3.99501	15.9601	-0.070141	1.52331	0.986029	-18.4531	-8.39314	-2.25291	0.0811058	2.25747	7.97566	21.1274	2.86776	0.854775
xsvldlfcpct_r	xsvldlfcpct	response	Free cholesterol in very small VLDL to total lipids in very small VLDL ratio (%)	Lipoprotein subclasses ratios	Very Small VLDL ratios	Free cholesterol to total lipid ratio (%)	Ratio	yes	5504	-7.17819e-17	0.813892	0.66242	-0.0338372	3.53545	0.964477	-5.12266	-1.53966	-0.470501	-0.00447105	0.455353	1.61767	5.2808	-3.38215	1.21531
xsvldltgpct_r	xsvldltgpct	response	Triglycerides in very small VLDL to total lipids in very small VLDL ratio (%)	Lipoprotein subclasses ratios	Very Small VLDL ratios	Triglycerides to total lipid ratio (%)	Ratio	yes	5505	-1.33119e-15	4.1734	17.4172	-0.425045	2.3598	0.971138	-22.9159	-9.33513	-2.16356	0.260301	2.40039	7.80964	21.8725	-0.40041	1.08629
idlplpct_r	idlplpct	response	Phospholipids in IDL to total lipids in IDL ratio (%)	Lipoprotein subclasses ratios	IDL ratios	Phospholipids to total lipid ratio (%)	Ratio	yes	5490	5.01296e-17	0.982855	0.966004	-0.337997	2.77991	0.967301	-5.64323	-2.12571	-0.534099	0.0475622	0.565901	1.89616	5.31395	-1.81203	1.0524
idlcpct_r	idlcpct	response	Total cholesterol in IDL to total lipids in IDL ratio (%)	Lipoprotein subclasses ratios	IDL ratios	Total cholesterol to total lipid ratio (%)	Ratio	yes	5484	5.81176e-16	2.51469	6.32366	-0.234688	2.6755	0.968793	-14.197	-5.38647	-1.31818	0.0418912	1.42481	4.95473	11.2953	9.35446	0.852673
idlcepct_r	idlcepct	response	Cholesterol esters in IDL to total lipids in IDL ratio (%)	Lipoprotein subclasses ratios	IDL ratios	Cholesterol esters to total lipid ratio (%)	Ratio	yes	5488	1.00231e-15	2.61704	6.84889	-0.142867	2.34894	0.976311	-16.1812	-5.28644	-1.43614	-0.0548426	1.57417	5.26636	13.0565	6.42714	0.872576
idlfcpct_r	idlfcpct	response	Free cholesterol in IDL to total lipids in IDL ratio (%)	Lipoprotein subclasses ratios	IDL ratios	Free cholesterol to total lipid ratio (%)	Ratio	yes	5470	4.95734e-16	0.76981	0.592608	0.880315	8.86836	0.921712	-3.41457	-1.55338	-0.405241	0.00499786	0.380083	1.50055	7.68146	-6.19271	1.31627
idltgpct_r	idltgpct	response	Triglycerides in IDL to total lipids in IDL ratio (%)	Lipoprotein subclasses ratios	IDL ratios	Triglycerides to total lipid ratio (%)	Ratio	yes	5485	-1.87626e-16	1.98089	3.92392	-0.124925	2.77197	0.966237	-9.28617	-4.21519	-1.0768	0.071679	1.0681	3.8904	10.1077	0.110366	0.982826
lldlplpct_r	lldlplpct	response	Phospholipids in large LDL to total lipids in large LDL ratio (%)	Lipoprotein subclasses ratios	Large LDL ratios	Phospholipids to total lipid ratio (%)	Ratio	yes	5463	-4.97183e-16	0.657447	0.432236	-0.0152883	3.87781	0.944342	-3.36093	-1.36263	-0.361807	0.035523	0.335934	1.33731	3.43681	-0.0231495	0.999487
lldlcpct_r	lldlcpct	response	Total cholesterol in large LDL to total lipids in large LDL ratio (%)	Lipoprotein subclasses ratios	Large LDL ratios	Total cholesterol to total lipid ratio (%)	Ratio	yes	5479	-2.90953e-16	1.62946	2.65514	-0.00504686	3.57274	0.953372	-8.84274	-3.27305	-0.82118	-0.03603	0.820713	3.42087	7.99919	3.07054	0.959469
lldlcepct_r	lldlcepct	response	Cholesterol esters in large LDL to total lipids in large LDL ratio (%)	Lipoprotein subclasses ratios	Large LDL ratios	Cholesterol esters to total lipid ratio (%)	Ratio	yes	5469	3.39118e-15	1.42385	2.02736	-0.123205	3.13763	0.957684	-8.85729	-3.01495	-0.701519	0.0046492	0.727412	2.94981	6.34505	5.9082	0.895743
lldlfcpct_r	lldlfcpct	response	Free cholesterol in large LDL to total lipids in large LDL ratio (%)	Lipoprotein subclasses ratios	Large LDL ratios	Free cholesterol to total lipid ratio (%)	Ratio	yes	5481	-4.19008e-16	0.520914	0.271351	0.0942941	7.97729	0.92186	-3.98143	-1.16634	-0.248148	0.0336567	0.280624	0.904108	5.13363	-4.99556	1.23484
lldltgpct_r	lldltgpct	response	Triglycerides in large LDL to total lipids in large LDL ratio (%)	Lipoprotein subclasses ratios	Large LDL ratios	Triglycerides to total lipid ratio (%)	Ratio	yes	5492	-2.94042e-17	1.07333	1.15204	0.0243478	2.8401	0.967353	-5.17847	-2.1924	-0.577992	0.0205206	0.563269	2.15999	6.29303	0.563543	0.882037
mldlplpct_r	mldlplpct	response	Phospholipids in medium LDL to total lipids in medium LDL ratio (%)	Lipoprotein subclasses ratios	Medium LDL ratios	Phospholipids to total lipid ratio (%)	Ratio	yes	5471	2.85626e-16	1.50347	2.26042	-0.355296	3.75257	0.951174	-8.79438	-3.09697	-0.75137	0.0348052	0.79204	3.14689	7.05987	-1.81592	1.07235
mldlcpct_r	mldlcpct	response	Total cholesterol in medium LDL to total lipids in medium LDL ratio (%)	Lipoprotein subclasses ratios	Medium LDL ratios	Total cholesterol to total lipid ratio (%)	Ratio	yes	5469	-4.25152e-15	2.29856	5.28337	0.202591	3.39042	0.95423	-11.5165	-4.52125	-1.21261	-0.0952715	1.10473	4.9928	11.5237	-0.322393	1.00788
mldlcepct_r	mldlcepct	response	Cholesterol esters in medium LDL to total lipids in medium LDL ratio (%)	Lipoprotein subclasses ratios	Medium LDL ratios	Cholesterol esters to total lipid ratio (%)	Ratio	yes	5463	1.81157e-15	2.60973	6.81072	0.194231	3.40748	0.953251	-12.9868	-5.30176	-1.34436	-0.0536107	1.24776	5.62946	12.7052	0.353652	0.997898
mldlfcpct_r	mldlfcpct	response	Free cholesterol in medium LDL to total lipids in medium LDL ratio (%)	Lipoprotein subclasses ratios	Medium LDL ratios	Free cholesterol to total lipid ratio (%)	Ratio	yes	5462	-1.11297e-15	0.518719	0.26907	-0.0122505	2.60655	0.968542	-2.40096	-1.06806	-0.27814	0.00642435	0.287464	1.09115	2.6534	0.668905	0.96141
mldltgpct_r	mldltgpct	response	Triglycerides in medium LDL to total lipids in medium LDL ratio (%)	Lipoprotein subclasses ratios	Medium LDL ratios	Triglycerides to total lipid ratio (%)	Ratio	yes	5486	-1.63145e-16	1.03925	1.08004	0.164103	2.53109	0.969128	-4.80975	-2.1108	-0.558921	0.00050768	0.523927	2.20567	5.79978	0.71804	0.833208
sldlplpct_r	sldlplpct	response	Phospholipids in small LDL to total lipids in small LDL ratio (%)	Lipoprotein subclasses ratios	Small LDL ratios	Phospholipids to total lipid ratio (%)	Ratio	yes	5470	-2.78372e-16	1.58113	2.49999	-0.176461	3.56438	0.95395	-8.62091	-3.1958	-0.801584	0.0132088	0.833747	3.29255	7.86174	-0.657716	1.02567
sldlcpct_r	sldlcpct	response	Total cholesterol in small LDL to total lipids in small LDL ratio (%)	Lipoprotein subclasses ratios	Small LDL ratios	Total cholesterol to total lipid ratio (%)	Ratio	yes	5466	-2.77876e-17	2.57842	6.64825	0.382804	3.49902	0.957015	-12.1618	-5.1669	-1.3761	-0.0777685	1.25618	5.55653	13.6352	-3.91716	1.05615
sldlcepct_r	sldlcepct	response	Cholesterol esters in small LDL to total lipids in small LDL ratio (%)	Lipoprotein subclasses ratios	Small LDL ratios	Cholesterol esters to total lipid ratio (%)	Ratio	yes	5465	-9.46408e-17	2.72295	7.41446	0.342746	3.54734	0.953898	-12.2939	-5.59186	-1.42538	-0.0735837	1.33742	5.78426	15.1713	-2.88309	1.05271
sldlfcpct_r	sldlfcpct	response	Free cholesterol in small LDL to total lipids in small LDL ratio (%)	Lipoprotein subclasses ratios	Small LDL ratios	Free cholesterol to total lipid ratio (%)	Ratio	yes	5492	2.80133e-16	0.502433	0.252439	-0.301313	3.38497	0.969721	-2.76284	-0.889254	-0.294916	-0.0160481	0.299801	0.978944	2.70508	0.98776	0.947169
sldltgpct_r	sldltgpct	response	Triglycerides in small LDL to total lipids in small LDL ratio (%)	Lipoprotein subclasses ratios	Small LDL ratios	Triglycerides to total lipid ratio (%)	Ratio	yes	5487	9.4438e-17	1.22835	1.50884	-0.321354	3.28986	0.959358	-6.44724	-2.5652	-0.610092	0.0535306	0.652178	2.37265	5.92697	-0.0542157	1.05046
xlhdlplpct_r	xlhdlplpct	response	Phospholipids in very large HDL to total lipids in very large HDL ratio (%)	Lipoprotein subclasses ratios	Very large HDL ratios	Phospholipids to total lipid ratio (%)	Ratio	yes	5052	4.05375e-15	6.64479	44.1532	-0.49879	4.24236	0.927526	-37.8277	-16.3672	-2.89381	0.836726	3.70737	11.2197	43.718	-28.3606	1.44631
xlhdlcpct_r	xlhdlcpct	response	Total cholesterol in very large HDL to total lipids in very large HDL ratio (%)	Lipoprotein subclasses ratios	Very large HDL ratios	Total cholesterol to total lipid ratio (%)	Ratio	yes	5052	4.84534e-16	5.32581	28.3642	0.709592	3.54726	0.93945	-29.9563	-9.11152	-2.93816	-0.691528	2.35406	12.895	33.4285	-12.769	1.36398
xlhdlcepct_r	xlhdlcepct	response	Cholesterol esters in very large HDL to total lipids in very large HDL ratio (%)	Lipoprotein subclasses ratios	Very large HDL ratios	Cholesterol esters to total lipid ratio (%)	Ratio	yes	5047	-2.31065e-15	4.6272	21.4109	0.535737	4.20835	0.93085	-27.7216	-7.9856	-2.5507	-0.557165	2.00332	10.9803	28.5352	-7.59278	1.33871
xlhdlfcpct_r	xlhdlfcpct	response	Free cholesterol in very large HDL to total lipids in very large HDL ratio (%)	Lipoprotein subclasses ratios	Very large HDL ratios	Free cholesterol to total lipid ratio (%)	Ratio	yes	5017	6.78888e-16	1.2473	1.55577	0.226628	3.11145	0.947641	-5.45082	-2.5807	-0.592983	-0.0491131	0.54711	2.81399	5.93808	-1.17727	1.08019
xlhdltgpct_r	xlhdltgpct	response	Triglycerides in very large HDL to total lipids in very large HDL ratio (%)	Lipoprotein subclasses ratios	Very large HDL ratios	Triglycerides to total lipid ratio (%)	Ratio	yes	5031	8.49074e-17	1.96529	3.86238	-0.69878	10.2019	0.875173	-19.716	-3.61494	-0.876412	-0.173964	0.78721	4.32889	9.58935	0.0701861	1.47445
lhdlplpct_r	lhdlplpct	response	Phospholipids in large HDL to total lipids in large HDL ratio (%)	Lipoprotein subclasses ratios	Large HDL ratios	Phospholipids to total lipid ratio (%)	Ratio	yes	5007	-1.40139e-15	1.31213	1.7217	-0.0900418	2.95036	0.95574	-6.36921	-2.78487	-0.660719	0.0415002	0.651294	2.78712	5.81278	-2.78514	1.04439
lhdlcpct_r	lhdlcpct	response	Total cholesterol in large HDL to total lipids in large HDL ratio (%)	Lipoprotein subclasses ratios	Large HDL ratios	Total cholesterol to total lipid ratio (%)	Ratio	yes	4966	1.27064e-15	1.45657	2.12159	0.303289	4.1673	0.930826	-5.96247	-3.22844	-0.627288	-0.0317232	0.640549	3.11114	8.85157	-6.85168	1.14717
lhdlcepct_r	lhdlcepct	response	Cholesterol esters in large HDL to total lipids in large HDL ratio (%)	Lipoprotein subclasses ratios	Large HDL ratios	Cholesterol esters to total lipid ratio (%)	Ratio	yes	4999	2.82638e-15	1.10784	1.22732	0.00305306	2.48378	0.962642	-4.89624	-2.45712	-0.545323	-0.0192391	0.55159	2.39989	5.52557	-2.30653	1.06833
lhdlfcpct_r	lhdlfcpct	response	Free cholesterol in large HDL to total lipids in large HDL ratio (%)	Lipoprotein subclasses ratios	Large HDL ratios	Free cholesterol to total lipid ratio (%)	Ratio	yes	4954	-1.15777e-16	0.641133	0.411052	0.799007	7.91511	0.8728	-3.21079	-1.43891	-0.245215	-0.0144184	0.242145	1.4257	4.78959	-3.35767	1.30797
lhdltgpct_r	lhdltgpct	response	Triglycerides in large HDL to total lipids in large HDL ratio (%)	Lipoprotein subclasses ratios	Large HDL ratios	Triglycerides to total lipid ratio (%)	Ratio	yes	4980	3.68295e-17	0.839939	0.705498	-0.604424	8.76292	0.912297	-8.19503	-1.49004	-0.427378	-0.0447119	0.392405	1.83822	4.74868	-0.793821	1.432
mhdlplpct_r	mhdlplpct	response	Phospholipids in medium HDL to total lipids in medium HDL ratio (%)	Lipoprotein subclasses ratios	Medium HDL ratios	Phospholipids to total lipid ratio (%)	Ratio	yes	5496	1.21269e-15	0.749413	0.56162	-0.0970884	0.463057	0.997278	-3.07968	-1.54775	-0.47623	0.0237696	0.480721	1.4696	3.38801	5.6861	0.871525
mhdlcpct_r	mhdlcpct	response	Total cholesterol in medium HDL to total lipids in medium HDL ratio (%)	Lipoprotein subclasses ratios	Medium HDL ratios	Total cholesterol to total lipid ratio (%)	Ratio	yes	5494	2.72717e-15	1.34217	1.80142	-0.178089	1.56171	0.986041	-6.92899	-2.63549	-0.790588	0.00125157	0.824788	2.6503	6.19158	-1.79016	1.03338
mhdlcepct_r	mhdlcepct	response	Cholesterol esters in medium HDL to total lipids in medium HDL ratio (%)	Lipoprotein subclasses ratios	Medium HDL ratios	Cholesterol esters to total lipid ratio (%)	Ratio	yes	5496	-1.91862e-15	1.21859	1.48497	-0.0707029	0.758109	0.996312	-6.56278	-2.43863	-0.744252	-0.025722	0.783084	2.45778	4.9757	2.10646	0.949081
mhdlfcpct_r	mhdlfcpct	response	Free cholesterol in medium HDL to total lipids in medium HDL ratio (%)	Lipoprotein subclasses ratios	Medium HDL ratios	Free cholesterol to total lipid ratio (%)	Ratio	yes	5491	1.60711e-16	0.350002	0.122501	-0.036499	7.49063	0.922528	-2.20636	-0.680635	-0.172537	0.00677216	0.180687	0.650192	2.97021	-2.23487	1.21694
mhdltgpct_r	mhdltgpct	response	Triglycerides in medium HDL to total lipids in medium HDL ratio (%)	Lipoprotein subclasses ratios	Medium HDL ratios	Triglycerides to total lipid ratio (%)	Ratio	yes	5480	5.30975e-17	0.658739	0.433937	0.111833	5.21817	0.95238	-4.73274	-1.27878	-0.366663	-0.00981816	0.36314	1.25205	4.39462	-0.223063	1.11943
shdlplpct_r	shdlplpct	response	Phospholipids in small HDL to total lipids in small HDL ratio (%)	Lipoprotein subclasses ratios	Small HDL ratios	Phospholipids to total lipid ratio (%)	Ratio	yes	5477	1.86101e-15	1.75223	3.0703	0.842233	3.95717	0.958686	-8.98447	-3.00245	-1.11967	-0.128675	0.980149	3.73649	11.0635	-3.72142	1.09099
shdlcpct_r	shdlcpct	response	Total cholesterol in small HDL to total lipids in small HDL ratio (%)	Lipoprotein subclasses ratios	Small HDL ratios	Total cholesterol to total lipid ratio (%)	Ratio	yes	5482	-5.17177e-16	2.23148	4.9795	-0.842155	6.10326	0.935605	-14.7393	-4.47794	-1.19291	0.182933	1.31845	3.86639	13.6124	-8.2599	1.16262
shdlcepct_r	shdlcepct	response	Cholesterol esters in small HDL to total lipids in small HDL ratio (%)	Lipoprotein subclasses ratios	Small HDL ratios	Cholesterol esters to total lipid ratio (%)	Ratio	yes	5489	-5.91657e-16	2.50781	6.28913	-0.883707	5.83205	0.933206	-16.0013	-5.10621	-1.30458	0.216168	1.49048	4.29379	15.3133	-6.82079	1.15802
shdlfcpct_r	shdlfcpct	response	Free cholesterol in small HDL to total lipids in small HDL ratio (%)	Lipoprotein subclasses ratios	Small HDL ratios	Free cholesterol to total lipid ratio (%)	Ratio	yes	5497	5.8587e-16	0.264757	0.0700961	0.160101	2.11473	0.975795	-1.64053	-0.475235	-0.160396	-0.0196197	0.156198	0.590258	1.38345	-1.33875	1.16485
shdltgpct_r	shdltgpct	response	Triglycerides in small HDL to total lipids in small HDL ratio (%)	Lipoprotein subclasses ratios	Small HDL ratios	Triglycerides to total lipid ratio (%)	Ratio	yes	5497	1.64204e-16	0.604198	0.365056	-0.0277024	3.56107	0.971011	-3.76756	-1.16046	-0.355585	0.00864815	0.361903	1.10011	3.9204	-0.328622	1.15428
vldld_r	vldld	response	Mean diameter for VLDL particles (nm)	Lipoprotein particle size	Lipoprotein particle size	VLDL particle size (nm)	VLDL particles size	no	5517	3.47189e-15	0.55858	0.312012	-0.0913617	1.72855	0.98575	-3.13916	-1.07141	-0.342441	-0.000475159	0.347835	1.12596	2.62204	-1.53696	1.06448
ldld_r	ldld	response	Mean diameter for LDL particles (nm)	Lipoprotein particle size	Lipoprotein particle size	LDL particle size (nm)	LDL particles size	no	5485	1.30257e-15	0.0714766	0.00510891	0.418027	3.38076	0.898569	-0.368042	-0.15454	-0.0557673	0.031958	0.0442327	0.131958	0.48286	2.84031	0.877254
hdld_r	hdld	response	Mean diameter for HDL particles (nm)	Lipoprotein particle size	Lipoprotein particle size	HDL particle size (nm)	HDL particles size	no	5492	1.09357e-16	0.0554072	0.00306996	0.378639	1.88677	0.973514	-0.282471	-0.110576	-0.0293443	-0.00270411	0.0293364	0.105168	0.322951	-0.792329	1.07872
serumc_r	serumc	response	Serum total cholesterol (mmol/l)	Cholesterol	Cholesterol	Total cholesterol (mmol/l)	Total C	no	5509	-1.79446e-16	0.335712	0.112703	-0.00222578	2.27996	0.978897	-1.85283	-0.649457	-0.199457	0.000368218	0.195139	0.665414	1.72787	0.124835	0.975436
vldlc_r	vldlc	response	Total cholesterol in VLDL (mmol/l)	Cholesterol	Cholesterol	VLDL cholesterol (mmol/l)	VLDL C	no	5511	1.13964e-17	0.0913375	0.00834254	-0.0593625	3.45717	0.971812	-0.609615	-0.168491	-0.0568551	-0.000243971	0.0545093	0.172015	0.574241	0.0527191	1.09112
remnantc_r	remnantc	response	Remnant cholesterol (non-HDL, non-LDL -cholesterol) (mmol/l)	Cholesterol	Cholesterol	Remnant cholesterol (mmol/l)	Remnant C	no	5509	-2.35304e-18	0.142149	0.0202064	0.0244686	0.989924	0.994923	-0.865657	-0.274461	-0.0929812	0.000959218	0.0906537	0.279807	0.748312	0.086101	1.01082
ldlc_r	ldlc	response	Total cholesterol in LDL (mmol/l)	Cholesterol	Cholesterol	LDL cholesterol (mmol/l)	LDL C	no	5510	-1.14434e-18	0.186095	0.0346312	-0.0721614	1.91316	0.985949	-1.06268	-0.358029	-0.115086	0.000435895	0.110566	0.368985	0.8407	0.0467518	0.967224
hdlc_r	hdlc	response	Total cholesterol in HDL (mmol/l)	Cholesterol	Cholesterol	HDL cholesterol (mmol/l)	HDL C	no	5471	-3.53209e-17	0.0865797	0.00749604	-0.110548	3.38432	0.967753	-0.553816	-0.164088	-0.0500371	-0.00121174	0.0489362	0.169057	0.481047	-0.146964	1.06175
hdl2c_r	hdl2c	response	Total cholesterol in HDL2 (mmol/l)	Cholesterol	Cholesterol	HDL2 cholesterol (mmol/l)	HDL2 C	no	5453	-1.83557e-17	0.0779559	0.00607712	-0.251408	3.88327	0.962292	-0.501968	-0.150105	-0.0440907	-0.00129151	0.0442111	0.148552	0.448977	-0.113625	1.06191
hdl3c_r	hdl3c	response	Total cholesterol in HDL3 (mmol/l)	Cholesterol	Cholesterol	HDL3 cholesterol (mmol/l)	HDL3 C	no	5466	1.15402e-17	0.0126532	0.000160104	-0.00914086	1.95644	0.984064	-0.0773027	-0.0243154	-0.00773613	9.52058e-05	0.00756848	0.0250843	0.0628551	-0.0323794	1.05775
estc_r	estc	response	Esterified cholesterol (mmol/l)	Cholesterol	Cholesterol	Esterified cholesterol (mmol/l)	Esterified C	no	5403	7.47664e-17	0.237876	0.0565848	0.0877844	2.04982	0.981843	-1.3243	-0.458614	-0.144553	1.29685e-05	0.133898	0.480741	1.33512	0.0766865	0.978414
freec_r	freec	response	Free cholesterol (mmol/l)	Cholesterol	Cholesterol	Free cholesterol (mmol/l)	Free C	no	5423	2.36478e-17	0.118545	0.0140528	-0.0534508	2.07842	0.981448	-0.659107	-0.243687	-0.0694265	0.00212031	0.0705735	0.232096	0.648162	0.0349713	0.983194
serumtg_r	serumtg	response	Serum total triglycerides (mmol/l)	Glycerides and phospholipids	Glycerides and phospholipids	Triglycerides (mmol/l)	Triglycerides	no	5514	-6.87394e-17	0.237046	0.0561907	-0.83671	7.93388	0.935179	-2.55572	-0.433094	-0.130806	-0.00448337	0.130998	0.44818	1.48292	0.0538129	1.17307
vldltg_r	vldltg	response	Triglycerides in VLDL (mmol/l)	Glycerides and phospholipids	Glycerides and phospholipids	VLDL triglycerides (mmol/l)	VLDL triglycerides	no	5513	-2.06264e-17	0.215113	0.0462736	-0.86966	7.56287	0.940614	-1.92596	-0.399017	-0.116545	-0.00731215	0.114277	0.417908	1.29445	0.0879251	1.20731
ldltg_r	ldltg	response	Triglycerides in LDL (mmol/l)	Glycerides and phospholipids	Glycerides and phospholipids	LDL triglycerides (mmol/l)	LDL triglycerides	no	5513	3.52471e-19	0.0164487	0.000270561	-0.217861	1.75978	0.986784	-0.103241	-0.0316791	-0.0106734	0.000339462	0.0107512	0.0296904	0.110794	0.00906582	0.907791
hdltg_r	hdltg	response	Triglycerides in HDL (mmol/l)	Glycerides and phospholipids	Glycerides and phospholipids	HDL triglycerides (mmol/l)	HDL triglycerides	no	5502	-9.13892e-18	0.0136243	0.00018562	0.4174	3.88379	0.958478	-0.0734839	-0.0253104	-0.00823639	-0.000203392	0.00791211	0.024664	0.0804196	0.0106754	1.00413
dag_r	dag	response	Diacylglycerol (mmol/l)	Glycerides and phospholipids	Glycerides and phospholipids	Diacylglycerol (mmol/l)	Diacylglycerol	no	2766	-1.89635e-19	0.0195691	0.000382948	-0.258168	2.90034	0.967112	-0.101367	-0.041473	-0.0103708	0.0004935	0.0113133	0.0366682	0.101436	0.00126061	1.16453
dagtg_r	dagtg	response	Ratio of diacylglycerol to triglycerides (%)	Glycerides and phospholipids ratios	Glycerides and phospholipids ratios	Ratio of diacylglycerol to triglycerides (%)	Ratio	yes	2723	1.33964e-18	0.00933558	8.7153e-05	1.75383	7.9125	0.897949	-0.018159	-0.014392	-0.00576955	-0.000742037	0.00422615	0.0215959	0.0727785	0.0149783	0.0454594
totpg_r	totpg	response	Total phosphoglycerides (mmol/l)	Glycerides and phospholipids	Glycerides and phospholipids	Phosphoglycerides (mmol/l)	Phosphoglycerides	no	5428	-5.75876e-17	0.246661	0.0608415	0.0132482	0.578108	0.996545	-1.06528	-0.490611	-0.16099	0.0055789	0.160703	0.477812	1.48472	0.0569696	1.0305
tgpg_r	tgpg	response	Ratio of triglycerides to phosphoglycerides ratio (%)	Glycerides and phospholipids ratios	Glycerides and phospholipids ratios	Triglycerides phosphoglycerides ratio (%)	Ratio	yes	5345	-6.48609e-18	0.223585	0.0499901	-0.674745	7.04731	0.919699	-2.00019	-0.436552	-0.105642	-0.00273211	0.113469	0.43848	1.14558	0.0374662	1.27105
pc_r	pc	response	Phosphatidylcholine and other cholines (mmol/l)	Glycerides and phospholipids	Glycerides and phospholipids	Phosphatidylcholine + other cholines (mmol/l)	Phosphatidylcholine + other cholines	no	4919	-1.14146e-17	0.224426	0.0503672	-0.0297175	3.25736	0.959791	-1.192	-0.450118	-0.122012	-0.00302031	0.118492	0.47399	1.14379	0.0936226	1.0168
sm_r	sm	response	Sphingomyelins (mmol/l)	Glycerides and phospholipids	Glycerides and phospholipids	Sphingomyelins (mmol/l)	Sphingomyelins	no	5423	1.86473e-17	0.0611321	0.00373713	-0.0253652	1.02938	0.994758	-0.312788	-0.122425	-0.0378569	-0.000751079	0.0380717	0.121807	0.294842	0.00421665	1.02646
totcho_r	totcho	response	Total cholines (mmol/l)	Glycerides and phospholipids	Glycerides and phospholipids	Cholines (mmol/l)	Cholines	no	5352	6.99794e-17	0.24137	0.0582594	0.193732	2.2879	0.979481	-1.43935	-0.483878	-0.14151	0.00214923	0.136313	0.486385	1.3915	0.175305	0.970707
apoa1_r	apoa1	response	Apolipoprotein A-I (g/l)	Apolipoproteins	Apolipoproteins	Apolipoprotein A-I (g/l)	Apolipoprotein A-I	no	5467	-5.32546e-17	0.0563523	0.00317558	0.175002	3.60577	0.963533	-0.33598	-0.109487	-0.0328642	-0.00041496	0.0311792	0.111521	0.345382	-0.0259907	1.02319
apob_r	apob	response	Apolipoprotein B (g/l)	Apolipoproteins	Apolipoproteins	Apolipoprotein B (g/l)	Apolipoprotein B	no	5507	2.29414e-17	0.0699507	0.0048931	0.0489999	1.38831	0.991474	-0.429575	-0.137014	-0.0446345	0.000334691	0.0451873	0.135599	0.433298	0.0340018	1.03539
apobapoa1_r	apobapoa1	response	Ratio of apolipoprotein B to apolipoprotein A-I	Apolipoproteins	Apolipoproteins	Apolipoprotein B/A-I (g/l)	Apolipoprotein B/A-I	no	5502	2.19884e-17	0.042381	0.00179615	0.226319	2.69294	0.977948	-0.268127	-0.0787976	-0.0256417	-0.0012611	0.025671	0.0840238	0.258748	0.0107489	1.05607
totfa_r	totfa	response	Total fatty acids (mmol/l)	Fatty acids	Fatty acids	Total fatty acids (mmol/l)	Total fatty acids	no	5409	-6.59016e-16	1.26205	1.59276	-0.0497622	1.08978	0.992662	-6.4845	-2.44769	-0.810786	0.00500633	0.817113	2.47238	7.09344	-0.266879	1.14474
falen_r	falen	response	Estimated description of fatty acid chain length, not actual carbon number	Fatty acids	Fatty acids	Fatty acid chain length	Fatty acid chain length	no	4220	-2.04974e-16	0.456603	0.208486	-0.206126	1.36184	0.988952	-2.74946	-0.944809	-0.271424	0.00661595	0.273676	0.9014	2.0176	2.21489	0.8902
unsat_r	unsat	response	Estimated degree of unsaturation	Fatty acids	Fatty acids	Degree of unsaturation	Degree of unsaturation	no	5407	7.38081e-17	0.059096	0.00349234	-0.030412	1.43835	0.986902	-0.284794	-0.124232	-0.0350746	0.00361499	0.0345978	0.115019	0.294738	0.016962	0.99064
dha_r	dha	response	22:6, docosahexaenoic acid (mmol/l)	Fatty acids	Fatty acids	Docosahexaenoic acid (mmol/l)	Docosahexaenoic acid	no	5402	4.10584e-18	0.0250549	0.000627746	-0.121742	2.54117	0.973713	-0.135702	-0.0510951	-0.0135855	-3.66651e-05	0.0138874	0.0502694	0.130479	0.000117456	1.08275
la_r	la	response	18:2, linoleic acid (mmol/l)	Fatty acids	Fatty acids	Linoleic acid (mmol/l)	Linoleic acid	no	5414	-8.89356e-17	0.283032	0.0801072	-0.0698581	1.35595	0.990163	-1.6252	-0.554828	-0.175368	0.00131742	0.17739	0.55793	1.40346	0.068065	1.08914
cla_r	cla	response	Conjugated linoleic acid (mmol/l)	Fatty acids	Fatty acids	Conjugated linoleic acid (mmol/l)	Conjugated linoleic acid	no	3533	-4.87983e-19	0.0129714	0.000168257	0.089354	3.10407	0.971985	-0.0749984	-0.0243409	-0.00791041	0.000179504	0.00789999	0.0247121	0.0676521	-0.00210531	1.24487
faw3_r	faw3	response	Omega-3 fatty acids (mmol/l)	Fatty acids	Fatty acids	n-3 fatty acids (mmol/l)	n-3 fatty acids	no	5422	-1.22096e-18	0.0692606	0.00479703	-0.191224	1.70299	0.982557	-0.385362	-0.146529	-0.0384566	0.00184956	0.0395701	0.136985	0.322164	0.0133106	1.1157
faw6_r	faw6	response	Omega-6 fatty acids (mmol/l)	Fatty acids	Fatty acids	n-6 fatty acids (mmol/l)	n-6 fatty acids	no	5420	1.28374e-16	0.385503	0.148613	0.034952	1.04893	0.994761	-2.18907	-0.737117	-0.245906	0.00321133	0.240327	0.779404	2.19188	0.0388459	1.08506
pufa_r	pufa	response	Polyunsaturated fatty acids (mmol/l)	Fatty acids	Fatty acids	PUFA (mmol/l)	PUFA	no	5417	5.34937e-17	0.439989	0.19359	0.015817	0.853516	0.996127	-2.32554	-0.852482	-0.282292	0.00452124	0.277989	0.882817	2.35875	0.0375144	1.09219
mufa_r	mufa	response	Monounsaturated fatty acids; 16:1, 18:1 (mmol/l)	Fatty acids	Fatty acids	MUFA (mmol/l)	MUFA	no	5355	-9.19075e-17	0.471957	0.222744	-0.203969	1.90311	0.984675	-2.7418	-0.939777	-0.291161	6.68584e-06	0.286765	0.921897	2.40975	-0.171311	1.28632
sfa_r	sfa	response	Saturated fatty acids (mmol/l)	Fatty acids	Fatty acids	Saturated fatty acids (mmol/l)	Saturated fatty acids	no	5353	-1.41768e-16	0.500101	0.250101	-0.0938311	1.41272	0.989883	-3.08548	-0.965091	-0.323496	0.00800548	0.335506	0.918599	2.9295	0.0190279	1.04999
dhafa_r	dhafa	response	Ratio of 22:6 docosahexaenoic acid to total fatty acids (%)	Fatty acids ratios	Fatty acids ratios	Docosahexaenoic acid (%)	Ratio	yes	5380	3.09872e-18	0.161389	0.0260464	-0.0312766	2.65947	0.967513	-0.790832	-0.338314	-0.0816837	-0.000105079	0.0832201	0.330741	0.819326	-0.0308811	1.0007
lafa_r	lafa	response	Ratio of 18:2 linoleic acid to total fatty acids (%)	Fatty acids ratios	Fatty acids ratios	Linoleic acid (%)	Ratio	yes	5406	9.52676e-16	1.17913	1.39035	0.0325755	1.392	0.988977	-6.59586	-2.33687	-0.704949	-0.00912433	0.693304	2.40395	5.58845	1.24031	0.951433
clafa_r	clafa	response	Ratio of conjugated linoleic acid to total fatty acids (%)	Fatty acids ratios	Fatty acids ratios	Conjugated linoleic acid (%)	Ratio	yes	3526	3.01755e-18	0.109552	0.0120017	0.205503	3.80543	0.963006	-0.662756	-0.202534	-0.0649879	-0.000837041	0.0642584	0.206609	0.626269	-0.00665835	1.04875
faw3fa_r	faw3fa	response	Ratio of omega-3 fatty acids to total fatty acids (%)	Fatty acids ratios	Fatty acids ratios	n-3 fatty acids (%)	Ratio	yes	5403	6.17173e-17	0.453205	0.205395	0.0251698	2.5192	0.955389	-2.0998	-1.00222	-0.218438	-0.0356479	0.211735	0.983803	2.08701	0.0998075	1.00577
faw6fa_r	faw6fa	response	Ratio of omega-6 fatty acids to total fatty acids (%)	Fatty acids ratios	Fatty acids ratios	n-6 fatty acids (%)	Ratio	yes	5409	7.29604e-16	1.46816	2.15551	0.123542	0.975312	0.993225	-5.79521	-2.83437	-0.943633	0.000582053	0.919552	3.0111	8.51638	-1.25013	1.02105
pufafa_r	pufafa	response	Ratio of polyunsaturated fatty acids to total fatty acids (%)	Fatty acids ratios	Fatty acids ratios	PUFA (%)	Ratio	yes	5412	-8.3569e-16	1.74074	3.03019	0.11462	1.45925	0.988705	-8.39754	-3.37683	-1.06695	-0.0209686	1.02781	3.56106	10.2824	-1.68776	1.03414
mufafa_r	mufafa	response	Ratio of monounsaturated fatty acids to total fatty acids (%)	Fatty acids ratios	Fatty acids ratios	MUFA (%)	Ratio	yes	5348	-2.35013e-16	2.14874	4.61707	0.0048931	0.538254	0.997405	-9.9381	-4.19201	-1.43998	-0.00131164	1.42038	4.19206	9.62222	-2.0938	1.1698
sfafa_r	sfafa	response	Ratio of saturated fatty acids to total fatty acids (%)	Fatty acids ratios	Fatty acids ratios	Saturated fatty acids (%)	Ratio	yes	5346	6.68123e-16	2.13545	4.56015	0.171786	1.39742	0.990387	-10.9879	-4.16961	-1.32314	-0.0199118	1.293	4.35354	11.5059	-3.1844	1.03229
glc_r	glc	response	Glucose (mmol/l)	Glycolysis related metabolites	Glycolysis related metabolites	Glucose (mmol/l)	Glucose	no	5492	5.30493e-16	1.33105	1.7717	-0.540364	2.45323	0.977167	-9.05652	-2.84878	-0.73118	0.0671044	0.814369	2.49074	5.39787	-6.33921	2.44915
lac_r	lac	response	Lactate (mmol/l)	Glycolysis related metabolites	Glycolysis related metabolites	Lactate (mmol/l)	Lactate	no	5512	3.69647e-17	0.247388	0.0612007	0.298492	2.0112	0.982877	-1.30408	-0.473959	-0.14759	-0.00791022	0.138617	0.520511	1.51207	0.239786	0.80012
cit_r	cit	response	Citrate (mmol/l)	Glycolysis related metabolites	Glycolysis related metabolites	Citrate (mmol/l)	Citrate	no	5509	-1.06133e-17	0.0283486	0.000803644	0.0524105	0.886033	0.993945	-0.16773	-0.0524892	-0.0192489	-0.000738813	0.0185617	0.0573591	0.156114	-0.0046839	1.0579
ala_r	ala	response	Alanine (mmol/l)	Amino acids	Amino acids	Alanine (mmol/l)	Alanine	no	5515	1.04071e-17	0.0400505	0.00160404	0.452243	0.79003	0.988103	-0.141586	-0.0705852	-0.0277028	-0.00355956	0.0253357	0.0836536	0.246241	0.0630437	0.872451
gln_r	gln	response	Glutamine (mmol/l)	Amino acids	Amino acids	Glutamine (mmol/l)	Glutamine	no	5508	5.42785e-18	0.048652	0.00236702	-0.0414952	0.879227	0.99482	-0.271974	-0.0946148	-0.0315806	0.000154459	0.0317688	0.0948951	0.270586	-0.0870519	1.17521
his_r	his	response	Histidine (mmol/l)	Amino acids	Amino acids	Histidine (mmol/l)	Histidine	no	5513	-5.62163e-19	0.00827651	6.85006e-05	0.130483	0.20392	0.998223	-0.0372172	-0.0156755	-0.00547793	-0.000388519	0.00558049	0.0164061	0.0349221	-0.0132314	1.25307
ile_r	ile	response	Isoleucine (mmol/l)	Amino acids	Branched-chain amino acids	Isoleucine (mmol/l)	Isoleucine	no	5512	8.93952e-19	0.0143461	0.000205809	-0.311602	1.14765	0.992108	-0.0821276	-0.0292398	-0.00871176	0.000389739	0.00933501	0.0271265	0.0653623	0.00879682	1.24913
leu_r	leu	response	Leucine (mmol/l)	Amino acids	Branched-chain amino acids	Leucine (mmol/l)	Leucine	no	5512	3.5531e-18	0.0186493	0.000347796	-0.180393	0.606965	0.99564	-0.0969861	-0.0382981	-0.0116709	0.00036016	0.0122885	0.0358689	0.0791851	-0.011372	1.51126
val_r	val	response	Valine (mmol/l)	Amino acids	Branched-chain amino acids	Valine (mmol/l)	Valine	no	5513	-5.03519e-18	0.024695	0.000609844	0.146903	0.514276	0.996922	-0.105178	-0.046912	-0.0162896	-0.000241159	0.015966	0.048693	0.133614	0.0410012	0.995159
phe_r	phe	response	Phenylalanine (mmol/l)	Amino acids	Aromatic amino acids	Phenylalanine (mmol/l)	Phenylalanine	no	5515	-6.16074e-19	0.00898909	8.08037e-05	-0.0266475	0.0383895	0.999714	-0.0323765	-0.0181834	-0.00601695	-0.000100524	0.00612691	0.0175252	0.0352877	-0.0256032	1.60513
tyr_r	tyr	response	Tyrosine (mmol/l)	Amino acids	Aromatic amino acids	Tyrosine (mmol/l)	Tyrosine	no	5515	-1.94683e-18	0.0146874	0.000215719	0.0434268	0.393134	0.998719	-0.0666367	-0.028187	-0.00959143	-7.94806e-05	0.00966016	0.0292268	0.0665341	-0.0241146	1.73466
ace_r	ace	response	Acetate (mmol/l)	Ketone bodies	Ketone bodies	Acetate (mmol/l)	Acetate	no	5471	1.03541e-18	0.0072602	5.27104e-05	1.11914	4.55748	0.933803	-0.0285307	-0.0130074	-0.00420982	-0.000720812	0.00324602	0.0169903	0.0531315	0.0214836	0.463366
bohbut_r	bohbut	response	3-hydroxybutyrate (mmol/l)	Ketone bodies	Ketone bodies	Beta-hydroxybutyrate (mmol/l)	Beta-hydroxybutyrate	no	5349	6.02195e-18	0.0174229	0.000303556	0.435891	4.8735	0.955075	-0.0635852	-0.0374486	-0.00953361	0.000535157	0.01004	0.0313465	0.151184	0.0535654	0.418817
crea_r	crea	response	Creatinine (mmol/l)	Fluid balance	Fluid balance	Creatinine (mmol/l)	Creatinine	no	5507	-9.06237e-19	0.00506432	2.56473e-05	-0.221789	1.03446	0.993464	-0.0291523	-0.010427	-0.00309831	9.47773e-05	0.00325899	0.00958083	0.0226997	-0.00179605	1.01461
alb_r	alb	response	Albumin (signal area)	Fluid balance	Fluid balance	Albumin (signal area)	Albumin	no	5511	4.69662e-18	0.0033484	1.12118e-05	0.0468531	2.11213	0.983816	-0.0197976	-0.00637743	-0.002033	1.98126e-05	0.00201552	0.0065861	0.0161126	0.000555359	0.989275
gp_r	gp	response	Glycoprotein acetyls, mainly a1-acid glycoprotein (mmol/l)	Inflammation	Inflammation	Glycoprotein acetyls (mmol/l)	Glycoprotein acetyls	no	5516	8.73664e-17	0.133451	0.0178091	-0.237948	3.90487	0.968687	-1.10058	-0.254161	-0.0795778	8.29352e-05	0.0785021	0.265942	0.842063	-0.241767	1.314

## Sheet: Supplementary Table 2
Hughes et al; The association between body mass index and metabolite response to a liquid mixed meal challenge: a Mendelian randomization study.
Supplementary Table 2: Variable annotation
variable name as found in NEO database	variable name used in the study	description of the variable	the variables class	the variables category	was the variable used as a covariable
NEO covariable name	study name	description	class	category	covariable
ID	ID	sample ID	character	study_info	no
neolight	subpop	subpopulation ID	factor	sampling	yes
visitdd	visit_date	yearmonth	factor	sampling	yes
weegfactor1	pweight	probability weights	numerical	study_info	no
sexe	sex	sex	factor	anthropomorphic	yes
leeftijd	age	age at visit	numerical	anthropomorphic	yes
bmim	bmi	kg/m2	numerical	anthropomorphic	yes
lengtem	height	meters	numerical	anthropomorphic	yes
gewichtm	weight	kg	numerical	anthropomorphic	yes
middelomtrek	waistC	cm	numerical	anthropomorphic	yes
heupomtrek	hipC	cm	numerical	anthropomorphic	yes
WHR	whr	ratio	numerical	anthropomorphic	yes
etnizelf	ethnicity_self	selfdescribed	factor	ethnicity	no
etnwhite	ethnicity	ethnicty	factor	ethnicity	no
opleid	edu_level	highest level of education	factor	education	yes
opland	edu_type	description of other education	factor	education	yes
opljaar	edu_year	year highest level of education was completed	factor	education	yes
oplnu	edu_currently	currently studying	factor	education	yes
eduh	edu_higher	higher education yes or no	factor	education	yes
income	income	monthly individual salary	numerical	income	yes
incomehh	income_hh	monthly household income	numerical	income	yes
smoking	smoking	never former current	factor	smoking	yes
packyears1	packyears	packyears from complete questionaires	factor	smoking	yes
packyears2	packyears_imputed	imputed packyears	factor	smoking	yes
alc_g	alcohol	g/day	numerical	diet	yes
dieet	diet	always sometimes never	factor	diet	yes
wdieet	diet_type	low_calorie Na_controlled low_fat diabetes_adj low_cholesterol high_fiber other	factor	diet	yes
wdieetan	diet_describe	description of other diet	factor	diet	yes
leefrgl	foodrule	always sometimes never	factor	diet	yes
wlfrgl	foodrule_type	vegetarian vegan macrobiotic anthroposophical other	factor	diet	yes
wlfrglan	foodrule_describe	other food rule description	factor	diet	yes
wdieet_x	diet_weigth_loss	yes no	factor	diet	yes
wlfrgl_x	diet_meatless	yes no	factor	diet	yes
kJ	total_energy	kJ/day	numerical	diet	yes
vet_g	fat_g	total fat intake g/day	numerical	diet	yes
vvz_g	sfa_g	saturated fatty acids intake g/day	numerical	diet	yes
eovz_g	mufa_g	mono unsaturated fatty acids intake g/day	numerical	diet	yes
movz_g	pufa_g	poly unsaturated fatty acids intake g/day	numerical	diet	yes
transvz_g	tfa_g	trans fatty acids intake g/day	numerical	diet	yes
linolz_g	la_g	linoleic acid intake g/day	numerical	diet	yes
ala_g	ala_g	alpha linoleic acid intake g/day	numerical	diet	yes
epa_g	epa_g	eicosapentaenoic acid intake g/day	numerical	diet	yes
dha_g	dha_g	Docosahexaenoic acid intake g/day	numerical	diet	yes
eiwit_g	protein_g	protein intake g/day	numerical	diet	yes
koolh_g	carb_g	carbohydrate intake g/day	numerical	diet	yes
vezel_g	figer_g	fiber intake g/day	numerical	diet	yes
water_g	water_g	water intake g/day	numerical	diet	yes
chol_mg	chol_mg	cholesterol intake mg/day	numerical	diet	yes
medA10gluclow	med_gluc	Glucose lowering medication (A10)	factor	medication	yes
medHypertension	med_hyperten	antihypertensive drug use	factor	medication	yes
medC10liplow	med_lipid	Lipid lowering drugs (C10)	factor	medication	yes
medC10statin	med_statin	Lipid lowering: statin use (C10AA and C10BA)	factor	medication	yes
medC10fibrate	med_fibrate	Lipid lowering: fibrate use (C10AB)	factor	medication	yes
medC07	med_C07	beta blocker (C07)	factor	medication	yes
medC07A	med_C07A	beta blocker, plain (C07A)	factor	medication	yes
medC07AG	med_C07AG	alpha and beta blocker (C07AG)	factor	medication	yes
medC07B	med_C07B	beta blocker and thiazide (C07B)	factor	medication	yes
medC07C	med_C07C	beta blocker and other diuretic (C07C)	factor	medication	yes
bpsystgem	bp_systolic	mean systolic blood pressure	numerical	bp	yes
bpdiastgem	bp_diastolic	mean diastolic blood pressure	numerical	bp	yes
hypertensie	hypertension	(systolic bp>=140mmHg or diastolic bp>=90mmHG)	factor	health	yes
diabetesvrg	diabetes	typeI typeII no	factor	health	yes
glucmet2bl	glucose_metabo	1 'IFG 6.1-7.0 mmol/L' 2 'self-reported DM I or II or medication' 3 'fasting plasma glucose >=7.0 mmol/L' 0 'no DM or IFG at baseline'	factor	health	yes
kanker	cancer	history of yes no	factor	health	yes
totmod	ex_totmod	total moderate exercise	numerical	physical_exercise	yes
rlbew	ex_NE_standard	participant meets Dutch standard for healthy exercise	factor	physical_exercise	yes
wwlmeth	ex_commute_walking	MET hours per week - commuting - walking	numerical	physical_exercise	yes
wwfmeth	ex_commute_cycle	MET hours per week - commuting - cycle	numerical	physical_exercise	yes
wanmeth	ex_leisure_walking	MET hours per week - leisure - walking	numerical	physical_exercise	yes
fietmeth	ex_leisure_cycle	MET hours per week - leisure - cycle	numerical	physical_exercise	yes
tuinmeth	ex_leisure_gardening	MET hours per week - leisure time - gardening	numerical	physical_exercise	yes
klusmeth	ex_leisure_homerepair	MET hours per week - leisure time - home repair	numerical	physical_exercise	yes
hhlmeth	ex_household_light	MET hours per week - household activities - light	numerical	physical_exercise	yes
hhzmeth	ex_household_intense	MET hours per week - household activities -intense	numerical	physical_exercise	yes
sp1meth	ex_liesure_sport1	MET hours per week - leisure time - sport1	numerical	physical_exercise	yes
sp2meth	ex_liesure_sport2	MET hours per week - leisure time - sport2	numerical	physical_exercise	yes
sp3meth	ex_liesure_sport3	MET hours per week - leisure time - sport3	numerical	physical_exercise	yes
sp4meth	ex_liesure_sport4	MET hours per week - leisure time - sport4	numerical	physical_exercise	yes
werklmeth	ex_work_light	MET hours per week - activities at work/school - light	numerical	physical_exercise	yes
werkzmeth	ex_work_intense	MET hours per week - activities at work/school - intense	numerical	physical_exercise	yes
leismeth	ex_liesure_total	MET hours per week - leisure total (walking, cycling, gardening, home repair, sport)	numerical	physical_exercise	yes
totmeth	ex_total	MET hours per week - total (of 14 activities)	numerical	physical_exercise	yes
bmr	bmr	basal metabolic rate	numerical	bmr	yes
calori	calories	calorie data available	factor	calorimetry	yes
mean_vco2	mean_vco2	Mean CO2 production, excluding outliers (> 2SD) (ml/min)	numerical	calorimetry	yes
mean_vo2	mean_vo2	Mean O2 consumption, excluding outliers (> 2SD) (ml/min)	numerical	calorimetry	yes
mean_RQ	mean_RQ	Mean respiratory quotient (VCO2/VO2), excluding outliers (> 2SD)	numerical	calorimetry	yes
REE_measured	REE	resting energy expenditure measured, via Weijs equation, (kcal/day)	numerical	calorimetry	yes
C1	PC1	genotype principal component 1	numerical	genetic	yes
C2	PC2	genotype principal component 2	numerical	genetic	yes
C3	PC3	genotype principal component 3	numerical	genetic	yes
C4	PC4	genotype principal component 4	numerical	genetic	yes
blafn1	blafn1	unknown	factor	sample_QC	yes
blafn3	blafn3	unknown	factor	sample_QC	yes
lowprot	lowprot	low protein	factor	sample_QC	yes
perox_1	perox_1	signs of peroxidation in fasting sample	factor	sample_QC	yes
perox_3	perox_3	signs of peroxidation in postprandial sample	factor	sample_QC	yes
ethanol_1	ethanol_1	high ethanol in fasting sample	factor	sample_QC	yes
ethanol_3	ethanol_3	high ethanol in postprandial sample	factor	sample_QC	yes

## Sheet: Supplementary Table 3
Hughes et al; The association between body mass index and metabolite response to a liquid mixed meal challenge: a Mendelian randomization study.
Supplementary Table 3: alternative ways to measure response - Observational and two sample least squares (1SMR) effect estimates for ORNLS and delta response variables.
metabolite	dietary state	exposure trait	instrument name	sample size after removing outliers	number of outcome outliers turned to NA, at (5 * interquartile range) +/- median	number of exposure outliers turned to NA, at (5 * interquartile range) +/- median	was the outcome rank normal transformed prior to regression modeling?	Shapiro normality W-statistic of outcome; prior to rank normal transformation	Shapiro normality W-statistic of exposure	name of exposure trait	name of outcome trait	sample size in the observational analysis	Shapiro normality W-statsitic of the observational model residuals	Breusch Pagan heteroscedasticity test P value	The outcome's deviance (variance) explained by the model	The outcome's deviance (variance) explained by the exposure	observational effect estimate (beta) for the exposure	observational standard error for the exposure	observational t-value for the exposure	observational P value for the exposure	observational effect estimate (beta) for the exposure	observational robust sandwich estimate of the standard error for the exposure (HC White’s estimator)	observational robust sandwich estimated z-value for the exposure	observational robust sandwich estimate of the P value for the exposure	the name of the exposure trait	the name of the instrument trait	Shapiro normality W-statistic of the IV on exposure univariate model residuals	the effect estimate of IV on exposure derived from a univariate model	the standard error for the effect estimate of IV on exposure derived from a univariate model	the P-vlaue of IV on exposure derived from a univariate model	The deviance or variance explained (eta-squared) in exposure by the IV from the univariate model	Shapiro normality W-statistic of the IV on exposure multivariate model residuals	the effect estimate of IV on exposure derived from a multivariate model	the standard error for the effect estimate of IV on exposure derived from a multivariate model	the P-vlaue of IV on exposure derived from a multivariate model	The deviance or variance explained (eta-squared) in exposure by the IV from the multivariate model	the name of the outcome trait	the name of the instrument trait	Shapiro normality W-statistic of the IV on outcome univariate model residuals	the effect estimate of IV on outcome derived from a univariate model	the standard error for the effect estimate of IV on outcome derived from a univariate model	the P-vlaue of IV on outcome derived from a univariate model	The deviance or variance explained (eta-squared) in outcome by the IV from the univariate model	Shapiro normality W-statistic of the IV on outcome multivariate model residuals	the effect estimate of IV on outcome derived from a multivariate model	the standard error for the effect estimate of IV on outcome derived from a multivariate model	the P-vlaue of IV on outcome derived from a multivariate model	The deviance or variance explained (eta-squared) in outcome by the IV from the multivariate model	the name of the exposure trait
outcome	dietary_state	exposure	instrument	sample_size	number_of_outcome_outliers	number_of_exposure_outliers	outcome_rnt	W_outcome	W_exposure	Obs_exposure	Obs_outcome	Obs_n	Obs_W	Obs_Breusch_Pagan_P	Obs_devexp_by_model	Obs_devexp_by_exposure	Obs_beta	Obs_se	Obs_tval	Obs_P	Obs_sw_beta	Obs_sw_se	Obs_sw_zval	Obs_sw_P	iv_on_exposure_response_variable	iv_on_exposure_instrument	iv_on_exposure_uni_W	iv_on_exposure_uni_beta	iv_on_exposure_uni_se	iv_on_exposure_uni_P	iv_on_exposure_univ_dev_exp	iv_on_exposure_multi_W	iv_on_exposure_multi_beta	iv_on_exposure_multi_se	iv_on_exposure_multi_P	iv_on_exposure_multi_dev_exp	iv_on_outcome_response_variable	iv_on_outcome_instrument	iv_on_outcome_uni_W	iv_on_outcome_uni_beta	iv_on_outcome_uni_se	iv_on_outcome_uni_P	iv_on_outcome_univ_dev_exp	iv_on_outcome_multi_W	iv_on_outcome_multi_beta	iv_on_outcome_multi_se	iv_on_outcome_multi_P	iv_on_outcome_multi_dev_exp	MR_exposure
xxlvldlp_ornls	ornls response	bmi	Yengo_Weighted_GRS	4450	6	7	TRUE	0.973968	0.959366	bmi	xxlvldlp_ornls	4450	0.968126	0	0.062489	2.99323e-05	-0.00156322	0.00417214	-0.37468	0.707917	-0.00156322	0.00443624	-0.352374	0.724558	bmi	Yengo_Weighted_GRS	0.890809	3.1294	0.218403	1.47826e-45	0.0441208	0.976515	1.76498	0.17189	1.85005e-24	0.0135681	xxlvldlp_ornls	Yengo_Weighted_GRS	0.969993	-0.0378671	0.0485815	0.435753	0.000136571	0.968173	-0.0506193	0.0481156	0.292842	0.00023593	bmi
xxlvldll_ornls	ornls response	bmi	Yengo_Weighted_GRS	4449	7	7	TRUE	0.977533	0.959366	bmi	xxlvldll_ornls	4449	0.969071	0	0.061911	0.000141638	-0.00339982	0.0041731	-0.814699	0.415289	-0.00339982	0.00444933	-0.76412	0.444796	bmi	Yengo_Weighted_GRS	0.890853	3.12947	0.218417	1.49064e-45	0.0441269	0.976533	1.76509	0.17191	1.86025e-24	0.0135709	xxlvldll_ornls	Yengo_Weighted_GRS	0.969971	-0.0471476	0.0485756	0.331799	0.000211799	0.969125	-0.0569096	0.048128	0.237086	0.000298325	bmi
xxlvldlpl_ornls	ornls response	bmi	Yengo_Weighted_GRS	4447	8	7	TRUE	0.974417	0.959265	bmi	xxlvldlpl_ornls	4447	0.968103	0	0.0467021	8.62271e-05	-0.00265593	0.00421289	-0.630431	0.528445	-0.00265593	0.00449509	-0.590852	0.55462	bmi	Yengo_Weighted_GRS	0.89137	3.13669	0.218249	8.12612e-46	0.044406	0.976632	1.77154	0.171858	1.23256e-24	0.0136926	xxlvldlpl_ornls	Yengo_Weighted_GRS	0.968535	-0.0642965	0.048619	0.186084	0.000393297	0.968177	-0.0663836	0.0485618	0.171697	0.000405281	bmi
xxlvldlc_ornls	ornls response	bmi	Yengo_Weighted_GRS	4451	6	7	TRUE	0.982233	0.959334	bmi	xxlvldlc_ornls	4451	0.967792	0	0.0924251	0.000839029	0.00831882	0.0041256	2.01639	0.0438197	0.00831882	0.00440947	1.88658	0.0592169	bmi	Yengo_Weighted_GRS	0.890807	3.12971	0.218367	1.4029e-45	0.0441334	0.97653	1.7641	0.171878	1.9336e-24	0.013555	xxlvldlc_ornls	Yengo_Weighted_GRS	0.969936	-0.00667207	0.0488285	0.891319	4.19671e-06	0.967814	-0.045992	0.0476024	0.334013	0.000192771	bmi
xxlvldlce_ornls	ornls response	bmi	Yengo_Weighted_GRS	4455	2	7	TRUE	0.986705	0.9591	bmi	xxlvldlce_ornls	4455	0.961801	0	0.165753	0.00331309	0.0166886	0.0039914	4.18114	2.95695e-05	0.0166886	0.00425043	3.92633	8.62528e-05	bmi	Yengo_Weighted_GRS	0.891142	3.11777	0.218417	3.10367e-45	0.0437554	0.976522	1.76271	0.171825	2.03143e-24	0.0135331	xxlvldlce_ornls	Yengo_Weighted_GRS	0.967277	0.0569034	0.0492945	0.248416	0.000299155	0.961354	-0.00371433	0.0461347	0.935835	1.2333e-06	bmi
xxlvldlfc_ornls	ornls response	bmi	Yengo_Weighted_GRS	4449	8	7	TRUE	0.974022	0.959365	bmi	xxlvldlfc_ornls	4449	0.968617	0	0.0357689	8.82111e-05	-0.00269108	0.00424353	-0.634162	0.526008	-0.00269108	0.00458561	-0.586854	0.557302	bmi	Yengo_Weighted_GRS	0.89088	3.12939	0.218407	1.48569e-45	0.0441283	0.976549	1.76291	0.171907	2.11183e-24	0.0135373	xxlvldlfc_ornls	Yengo_Weighted_GRS	0.968889	-0.0749155	0.0487091	0.124115	0.00053165	0.968753	-0.0738712	0.0489319	0.131198	0.000499695	bmi
xxlvldltg_ornls	ornls response	bmi	Yengo_Weighted_GRS	4447	9	7	TRUE	0.977136	0.959425	bmi	xxlvldltg_ornls	4447	0.967828	0	0.0600307	0.000156297	-0.00357436	0.00418167	-0.854769	0.392726	-0.00357436	0.00444564	-0.804014	0.421389	bmi	Yengo_Weighted_GRS	0.890897	3.12828	0.218502	1.73685e-45	0.0440809	0.976551	1.76405	0.17196	2.03909e-24	0.0135517	xxlvldltg_ornls	Yengo_Weighted_GRS	0.969294	-0.0382998	0.0486318	0.431004	0.000139515	0.967852	-0.0458538	0.0482321	0.341815	0.000193336	bmi
xlvldlp_ornls	ornls response	bmi	Yengo_Weighted_GRS	4733	7	7	TRUE	0.970362	0.959703	bmi	xlvldlp_ornls	4733	0.967542	0	0.0308075	0.000377314	-0.00554754	0.0041099	-1.3498	0.177146	-0.00554754	0.00440073	-1.26059	0.207455	bmi	Yengo_Weighted_GRS	0.894301	3.17024	0.213465	8.44449e-49	0.0445439	0.975583	1.78852	0.169424	9.21407e-26	0.0136827	xlvldlp_ornls	Yengo_Weighted_GRS	0.967918	-0.0783197	0.047824	0.101558	0.000566567	0.967501	-0.0540226	0.048202	0.26245	0.000260159	bmi
xlvldll_ornls	ornls response	bmi	Yengo_Weighted_GRS	4732	8	7	TRUE	0.971629	0.959683	bmi	xlvldll_ornls	4732	0.967387	0	0.0295296	0.000275472	-0.00474358	0.00411607	-1.15246	0.249193	-0.00474358	0.0043992	-1.07828	0.280907	bmi	Yengo_Weighted_GRS	0.894173	3.17109	0.213398	7.47064e-49	0.0446024	0.975497	1.79003	0.169368	8.10242e-26	0.0137161	xlvldll_ornls	Yengo_Weighted_GRS	0.967722	-0.0745124	0.0478455	0.119453	0.000512497	0.967334	-0.0542937	0.048252	0.260557	0.000262606	bmi
xlvldlpl_ornls	ornls response	bmi	Yengo_Weighted_GRS	4728	8	7	TRUE	0.973432	0.959659	bmi	xlvldlpl_ornls	4728	0.967676	0	0.0361111	0.000102727	-0.00290143	0.00411048	-0.705861	0.48031	-0.00290143	0.0044079	-0.658235	0.510387	bmi	Yengo_Weighted_GRS	0.894132	3.15874	0.213858	2.67906e-48	0.0441252	0.975439	1.77515	0.169727	2.53483e-25	0.0134505	xlvldlpl_ornls	Yengo_Weighted_GRS	0.967911	-0.0801587	0.0480137	0.0950853	0.000589415	0.967642	-0.0654753	0.0482498	0.174844	0.000379564	bmi
xlvldlc_ornls	ornls response	bmi	Yengo_Weighted_GRS	4732	7	7	TRUE	0.975562	0.959688	bmi	xlvldlc_ornls	4732	0.968047	0	0.049679	1.29286e-05	0.00102717	0.00407123	0.252299	0.800821	0.00102717	0.00435159	0.236044	0.813398	bmi	Yengo_Weighted_GRS	0.89416	3.17156	0.213378	7.09253e-49	0.0446233	0.975471	1.79054	0.169343	7.72629e-26	0.013726	xlvldlc_ornls	Yengo_Weighted_GRS	0.968787	-0.0384209	0.0478252	0.421807	0.000136427	0.968073	-0.0559328	0.0477128	0.241144	0.000279035	bmi
xlvldlce_ornls	ornls response	bmi	Yengo_Weighted_GRS	4731	7	7	TRUE	0.976174	0.959629	bmi	xlvldlce_ornls	4731	0.967914	0	0.0502068	0.00010284	0.00289263	0.0040644	0.711699	0.476687	0.00289263	0.00434398	0.665894	0.505479	bmi	Yengo_Weighted_GRS	0.894021	3.15639	0.213567	2.353e-48	0.04415	0.975405	1.78316	0.169509	1.35266e-25	0.0136002	xlvldlce_ornls	Yengo_Weighted_GRS	0.969353	-0.0176145	0.0478	0.712515	2.87145e-05	0.967982	-0.0411742	0.0476743	0.38782	0.000151436	bmi
xlvldlfc_ornls	ornls response	bmi	Yengo_Weighted_GRS	4731	8	7	TRUE	0.976499	0.959687	bmi	xlvldlfc_ornls	4731	0.967718	0	0.0537636	1.01112e-05	-0.000912	0.00407909	-0.223579	0.823094	-0.000912	0.00437323	-0.208542	0.834806	bmi	Yengo_Weighted_GRS	0.894201	3.17162	0.21339	7.1544e-49	0.044629	0.975488	1.79063	0.169361	7.77201e-26	0.0137285	xlvldlfc_ornls	Yengo_Weighted_GRS	0.967921	-0.0587136	0.0480164	0.221473	0.000316076	0.967704	-0.0685655	0.0478014	0.15153	0.00041599	bmi
xlvldltg_ornls	ornls response	bmi	Yengo_Weighted_GRS	4733	7	7	TRUE	0.971923	0.959703	bmi	xlvldltg_ornls	4733	0.966982	0	0.0374629	0.000710535	-0.0076164	0.00409773	-1.85869	0.0631338	-0.0076164	0.00439634	-1.73244	0.0831946	bmi	Yengo_Weighted_GRS	0.894301	3.17024	0.213465	8.44449e-49	0.0445439	0.975583	1.78852	0.169424	9.21407e-26	0.0136827	xlvldltg_ornls	Yengo_Weighted_GRS	0.96778	-0.0864052	0.047844	0.0709851	0.000688927	0.967024	-0.0519068	0.0480681	0.28026	0.000239949	bmi
lvldlp_ornls	ornls response	bmi	Yengo_Weighted_GRS	5302	10	7	TRUE	0.969004	0.960785	bmi	lvldlp_ornls	5302	0.970569	0	0.0343493	0.000118552	-0.00311166	0.00387623	-0.802754	0.422153	-0.00311166	0.00408664	-0.761422	0.446405	bmi	Yengo_Weighted_GRS	0.892218	3.19047	0.199785	4.17111e-56	0.0459089	0.977878	1.83702	0.157064	3.25056e-31	0.0147409	lvldlp_ornls	Yengo_Weighted_GRS	0.970091	-0.0558769	0.0445238	0.209538	0.000297082	0.969115	-0.0253486	0.0446812	0.57052	5.92145e-05	bmi
lvldll_ornls	ornls response	bmi	Yengo_Weighted_GRS	5302	10	7	TRUE	0.968752	0.96453	bmi	lvldll_ornls	5302	0.97184	0	0.032582	0.000110387	-0.00300264	0.00387984	-0.773909	0.439019	-0.00300264	0.00409324	-0.733561	0.463217	bmi	Yengo_Weighted_GRS	0.890412	3.19047	0.199785	4.17111e-56	0.0459089	0.979031	1.83702	0.157064	3.25056e-31	0.0147409	lvldll_ornls	Yengo_Weighted_GRS	0.970595	-0.0572896	0.0445241	0.198252	0.000312284	0.969845	-0.0280988	0.0447222	0.529838	7.27581e-05	bmi
lvldlpl_ornls	ornls response	bmi	Yengo_Weighted_GRS	5302	10	7	TRUE	0.968454	0.961828	bmi	lvldlpl_ornls	5302	0.969506	0	0.0399271	6.43601e-05	-0.00229515	0.00386916	-0.593191	0.553079	-0.00229515	0.00409185	-0.560908	0.57486	bmi	Yengo_Weighted_GRS	0.89064	3.19047	0.199785	4.17111e-56	0.0459089	0.979728	1.83702	0.157064	3.25056e-31	0.0147409	lvldlpl_ornls	Yengo_Weighted_GRS	0.971621	-0.0651267	0.0445691	0.144005	0.000402717	0.968801	-0.032692	0.0445975	0.463563	9.82822e-05	bmi
lvldlc_ornls	ornls response	bmi	Yengo_Weighted_GRS	5301	11	7	TRUE	0.969088	0.961882	bmi	lvldlc_ornls	5301	0.97058	0	0.0223929	6.54748e-05	-0.00231397	0.00390307	-0.592859	0.553301	-0.00231397	0.00414956	-0.557643	0.577088	bmi	Yengo_Weighted_GRS	0.89013	3.18948	0.199799	4.57899e-56	0.0458839	0.978438	1.83662	0.157078	3.38797e-31	0.0147359	lvldlc_ornls	Yengo_Weighted_GRS	0.971639	-0.0600603	0.044556	0.177724	0.000342784	0.97064	-0.0479038	0.0449854	0.286982	0.000211204	bmi
lvldlce_ornls	ornls response	bmi	Yengo_Weighted_GRS	5301	11	7	TRUE	0.968891	0.96108	bmi	lvldlce_ornls	5301	0.972123	0	0.0274083	1.87222e-07	0.000123852	0.00389665	0.0317841	0.974645	0.000123852	0.00415742	0.0297905	0.976234	bmi	Yengo_Weighted_GRS	0.890476	3.19044	0.199773	4.12243e-56	0.0459216	0.978481	1.836	0.157061	3.49255e-31	0.0147278	lvldlce_ornls	Yengo_Weighted_GRS	0.972462	-0.0372448	0.0445947	0.403652	0.000131617	0.971988	-0.0396869	0.0449062	0.376859	0.000144728	bmi
lvldlfc_ornls	ornls response	bmi	Yengo_Weighted_GRS	5303	9	7	TRUE	0.96637	0.961923	bmi	lvldlfc_ornls	5303	0.969438	0	0.0299011	7.0926e-05	-0.0024113	0.00389203	-0.619547	0.535583	-0.0024113	0.00412324	-0.584806	0.558678	bmi	Yengo_Weighted_GRS	0.891467	3.19071	0.199757	3.95511e-56	0.0459195	0.980022	1.8366	0.157052	3.31702e-31	0.0147343	lvldlfc_ornls	Yengo_Weighted_GRS	0.971585	-0.0714726	0.0445974	0.109079	0.000484275	0.969186	-0.0488834	0.044859	0.275891	0.000219388	bmi
lvldltg_ornls	ornls response	bmi	Yengo_Weighted_GRS	5303	9	7	TRUE	0.971638	0.961785	bmi	lvldltg_ornls	5303	0.969657	0	0.0409132	0.000179453	-0.00383072	0.00386504	-0.991119	0.321673	-0.00383072	0.00406684	-0.941939	0.346224	bmi	Yengo_Weighted_GRS	0.889895	3.19071	0.199757	3.95511e-56	0.0459195	0.978833	1.8366	0.157052	3.31702e-31	0.0147343	lvldltg_ornls	Yengo_Weighted_GRS	0.969677	-0.0522204	0.0445467	0.241144	0.000259167	0.970069	-0.0178739	0.0445549	0.688315	2.94045e-05	bmi
mvldlp_ornls	ornls response	bmi	Yengo_Weighted_GRS	5487	13	7	TRUE	0.97116	0.963064	bmi	mvldlp_ornls	5487	0.972023	0	0.0278014	8.5491e-05	-0.00265377	0.00383903	-0.691262	0.489431	-0.00265377	0.00409042	-0.648778	0.516482	bmi	Yengo_Weighted_GRS	0.892172	3.27192	0.195154	1.44764e-61	0.0487494	0.98128	1.84095	0.152643	4.50095e-33	0.0149466	mvldlp_ornls	Yengo_Weighted_GRS	0.971486	-0.038834	0.0434813	0.371832	0.000145405	0.970639	-0.0120046	0.0437734	0.783908	1.34567e-05	bmi
mvldll_ornls	ornls response	bmi	Yengo_Weighted_GRS	5487	13	7	TRUE	0.969466	0.962359	bmi	mvldll_ornls	5487	0.970228	0	0.02748	4.50256e-05	-0.00192721	0.00384228	-0.50158	0.615983	-0.00192721	0.00409719	-0.470374	0.638088	bmi	Yengo_Weighted_GRS	0.891572	3.27192	0.195154	1.44764e-61	0.0487494	0.980707	1.84095	0.152643	4.50095e-33	0.0149466	mvldll_ornls	Yengo_Weighted_GRS	0.969333	-0.0397924	0.0435109	0.360474	0.000152462	0.970683	-0.0147033	0.0438095	0.73717	2.01598e-05	bmi
mvldlpl_ornls	ornls response	bmi	Yengo_Weighted_GRS	5487	13	7	TRUE	0.970959	0.962173	bmi	mvldlpl_ornls	5487	0.970323	0	0.03305	5.47105e-05	-0.00212569	0.00383361	-0.554489	0.579267	-0.00212569	0.00409327	-0.519314	0.603542	bmi	Yengo_Weighted_GRS	0.890626	3.27192	0.195154	1.44764e-61	0.0487494	0.979942	1.84095	0.152643	4.50095e-33	0.0149466	mvldlpl_ornls	Yengo_Weighted_GRS	0.971842	-0.0521384	0.0435351	0.231118	0.000261424	0.970959	-0.0226989	0.0437101	0.603568	4.79882e-05	bmi
mvldlc_ornls	ornls response	bmi	Yengo_Weighted_GRS	5486	14	7	TRUE	0.970862	0.9626	bmi	mvldlc_ornls	5486	0.96883	0	0.07297	0.000545291	0.00680776	0.00380818	1.78767	0.0738852	0.00680776	0.00410829	1.65708	0.0975034	bmi	Yengo_Weighted_GRS	0.892655	3.2751	0.195211	1.20758e-61	0.0488208	0.981485	1.84465	0.152639	3.36576e-33	0.0149998	mvldlc_ornls	Yengo_Weighted_GRS	0.970114	-0.0286348	0.0441693	0.51682	7.66334e-05	0.968637	-0.0271708	0.0434284	0.531574	6.68243e-05	bmi
mvldlce_ornls	ornls response	bmi	Yengo_Weighted_GRS	5491	9	7	TRUE	0.961034	0.963683	bmi	mvldlce_ornls	5491	0.958965	0	0.172682	0.00201454	0.0133958	0.00368127	3.63891	0.000276336	0.0133958	0.00398135	3.36464	0.000766448	bmi	Yengo_Weighted_GRS	0.891937	3.26479	0.195232	2.88179e-61	0.048477	0.980306	1.84284	0.152609	3.76677e-33	0.0149651	mvldlce_ornls	Yengo_Weighted_GRS	0.964338	0.0202794	0.0452183	0.653825	3.66416e-05	0.959026	0.000689179	0.0420313	0.986918	4.10023e-08	bmi
mvldlfc_ornls	ornls response	bmi	Yengo_Weighted_GRS	5487	13	7	TRUE	0.973682	0.963468	bmi	mvldlfc_ornls	5487	0.968299	0	0.0322185	4.40123e-05	-0.00191042	0.003843	-0.497117	0.619127	-0.00191042	0.00413329	-0.462203	0.643936	bmi	Yengo_Weighted_GRS	0.893659	3.27192	0.195154	1.44764e-61	0.0487494	0.980077	1.84095	0.152643	4.50095e-33	0.0149466	mvldlfc_ornls	Yengo_Weighted_GRS	0.971735	-0.0539749	0.0436227	0.216024	0.000279037	0.970616	-0.0267896	0.0438166	0.540959	6.65736e-05	bmi
mvldltg_ornls	ornls response	bmi	Yengo_Weighted_GRS	5487	13	7	TRUE	0.971946	0.963506	bmi	mvldltg_ornls	5487	0.968091	0	0.0386272	0.000412989	-0.00583124	0.00381661	-1.52786	0.126606	-0.00583124	0.00405079	-1.43953	0.15	bmi	Yengo_Weighted_GRS	0.893631	3.27192	0.195154	1.44764e-61	0.0487494	0.981218	1.84095	0.152643	4.50095e-33	0.0149466	mvldltg_ornls	Yengo_Weighted_GRS	0.968293	-0.041873	0.0434696	0.335453	0.000169141	0.96949	-0.00692157	0.0435254	0.873656	4.4759e-06	bmi
svldlp_ornls	ornls response	bmi	Yengo_Weighted_GRS	5490	10	7	TRUE	0.978635	0.962353	bmi	svldlp_ornls	5490	0.96732	0	0.094167	5.7247e-05	0.00216532	0.00369394	0.586181	0.557778	0.00216532	0.00408808	0.529666	0.596344	bmi	Yengo_Weighted_GRS	0.893563	3.24382	0.194767	8.4982e-61	0.0481118	0.981673	1.8248	0.152388	1.23737e-32	0.0147544	svldlp_ornls	Yengo_Weighted_GRS	0.973963	-0.0636386	0.0432825	0.141536	0.000393759	0.965118	-0.00817064	0.0420518	0.845949	6.29007e-06	bmi
svldll_ornls	ornls response	bmi	Yengo_Weighted_GRS	5490	10	7	TRUE	0.978096	0.96403	bmi	svldll_ornls	5490	0.968023	0	0.0985864	0.00015522	0.00356632	0.00368578	0.96759	0.333292	0.00356632	0.00409056	0.871843	0.383294	bmi	Yengo_Weighted_GRS	0.891772	3.24382	0.194767	8.4982e-61	0.0481118	0.979881	1.8248	0.152388	1.23737e-32	0.0147544	svldll_ornls	Yengo_Weighted_GRS	0.973526	-0.0652208	0.0432922	0.13199	0.000413389	0.967617	-0.0102132	0.0419611	0.807707	9.82351e-06	bmi
svldlpl_ornls	ornls response	bmi	Yengo_Weighted_GRS	5494	6	7	TRUE	0.987595	0.96248	bmi	svldlpl_ornls	5494	0.952134	0	0.196734	8.58852e-05	0.00268228	0.0035167	0.762726	0.44566	0.00268228	0.00401774	0.667609	0.504383	bmi	Yengo_Weighted_GRS	0.889691	3.23886	0.194855	1.43187e-60	0.0478974	0.981017	1.82002	0.152449	1.88825e-32	0.0146575	svldlpl_ornls	Yengo_Weighted_GRS	0.964491	-0.0739346	0.0437858	0.0913619	0.000518888	0.95774	-0.00851758	0.0400621	0.83164	6.67403e-06	bmi
svldlc_ornls	ornls response	bmi	Yengo_Weighted_GRS	5490	9	7	TRUE	0.989085	0.96378	bmi	svldlc_ornls	5490	0.961368	0	0.255439	0.0006491	0.0077304	0.00355072	2.17714	0.0295133	0.0077304	0.00387606	1.9944	0.0461085	bmi	Yengo_Weighted_GRS	0.893048	3.24123	0.194789	1.08153e-60	0.0480285	0.980604	1.81964	0.152383	1.83109e-32	0.0146686	svldlc_ornls	Yengo_Weighted_GRS	0.959989	-0.0449232	0.0458888	0.327645	0.000174597	0.96541	-0.0127892	0.0404332	0.751784	1.37126e-05	bmi
svldlce_ornls	ornls response	bmi	Yengo_Weighted_GRS	5489	8	7	TRUE	0.990092	0.962671	bmi	svldlce_ornls	5489	0.95576	0	0.321947	7.43687e-05	0.00266685	0.00345379	0.772152	0.440058	0.00266685	0.00373594	0.713838	0.475327	bmi	Yengo_Weighted_GRS	0.891738	3.22861	0.195138	4.83317e-60	0.0475193	0.980414	1.8198	0.152644	2.29818e-32	0.0146307	svldlce_ornls	Yengo_Weighted_GRS	0.952912	-0.0280503	0.0468529	0.549406	6.53188e-05	0.957037	-0.0155289	0.0393765	0.693324	1.9401e-05	bmi
svldlfc_ornls	ornls response	bmi	Yengo_Weighted_GRS	5490	10	7	TRUE	0.98404	0.964687	bmi	svldlfc_ornls	5490	0.960884	0	0.142307	0.000645093	0.00732459	0.00362208	2.0222	0.0432042	0.00732459	0.00409095	1.79044	0.0733839	bmi	Yengo_Weighted_GRS	0.892325	3.23895	0.194907	1.52823e-60	0.047909	0.981286	1.82083	0.152495	1.85358e-32	0.0146732	svldlfc_ornls	Yengo_Weighted_GRS	0.970834	-0.0643332	0.0436442	0.140529	0.00039576	0.964071	-0.00263909	0.0412742	0.94902	6.4543e-07	bmi
svldltg_ornls	ornls response	bmi	Yengo_Weighted_GRS	5495	5	7	TRUE	0.975803	0.961676	bmi	svldltg_ornls	5495	0.96255	0	0.12182	0.000170922	-0.00379236	0.00368488	-1.02917	0.303447	-0.00379236	0.00403755	-0.939273	0.347591	bmi	Yengo_Weighted_GRS	0.891374	3.24391	0.194755	8.27099e-61	0.0480785	0.97989	1.82442	0.152379	1.26208e-32	0.0147376	svldltg_ornls	Yengo_Weighted_GRS	0.966112	-0.0490726	0.0438722	0.263387	0.000227715	0.958827	0.00305785	0.0419677	0.941919	8.56858e-07	bmi
xsvldlp_ornls	ornls response	bmi	Yengo_Weighted_GRS	5493	7	7	TRUE	0.982033	0.967265	bmi	xsvldlp_ornls	5493	0.951387	0	0.296122	2.76965e-06	-0.000516191	0.00352815	-0.146306	0.883685	-0.000516191	0.00394236	-0.130934	0.895827	bmi	Yengo_Weighted_GRS	0.890441	3.2452	0.194716	7.06957e-61	0.0481498	0.980268	1.82478	0.152241	1.08067e-32	0.0147546	xsvldlp_ornls	Yengo_Weighted_GRS	0.950965	-0.0605563	0.0468699	0.196409	0.000303911	0.951407	-0.0181051	0.0401357	0.651938	2.63283e-05	bmi
xsvldll_ornls	ornls response	bmi	Yengo_Weighted_GRS	5493	7	7	TRUE	0.984943	0.96558	bmi	xsvldll_ornls	5493	0.949916	0	0.314321	9.91876e-05	-0.00310187	0.00349668	-0.88709	0.37507	-0.00310187	0.00388827	-0.797751	0.425015	bmi	Yengo_Weighted_GRS	0.892306	3.2452	0.194716	7.06957e-61	0.0481498	0.981286	1.82478	0.152241	1.08067e-32	0.0147546	xsvldll_ornls	Yengo_Weighted_GRS	0.950175	-0.062019	0.047064	0.187639	0.000316143	0.952653	-0.0210297	0.0397802	0.597073	3.52284e-05	bmi
xsvldlpl_ornls	ornls response	bmi	Yengo_Weighted_GRS	5494	5	7	TRUE	0.974491	0.964039	bmi	xsvldlpl_ornls	5494	0.953728	0	0.224786	0.00222219	-0.0145326	0.00367981	-3.94929	7.93745e-05	-0.0145326	0.00406193	-3.57776	0.000346551	bmi	Yengo_Weighted_GRS	0.89282	3.24837	0.19494	7.39596e-61	0.0481256	0.981605	1.83356	0.152392	6.3029e-33	0.0148605	xsvldlpl_ornls	Yengo_Weighted_GRS	0.949938	-0.113347	0.0466182	0.0150732	0.00107525	0.95069	-0.0395199	0.0419676	0.3464	0.000126683	bmi
xsvldlc_ornls	ornls response	bmi	Yengo_Weighted_GRS	5498	4	7	TRUE	0.995319	0.962456	bmi	xsvldlc_ornls	5498	0.948306	0	0.401259	0.000518193	-0.0071481	0.0032928	-2.17083	0.0299873	-0.0071481	0.00363861	-1.96451	0.0494704	bmi	Yengo_Weighted_GRS	0.892959	3.2457	0.194714	6.74335e-61	0.0481233	0.980451	1.82332	0.152239	1.20584e-32	0.0147175	xsvldlc_ornls	Yengo_Weighted_GRS	0.949519	-0.034277	0.047452	0.47011	9.49308e-05	0.945877	-0.0214216	0.0374896	0.567751	3.59313e-05	bmi
xsvldlce_ornls	ornls response	bmi	Yengo_Weighted_GRS	5496	2	7	TRUE	0.993624	0.961183	bmi	xsvldlce_ornls	5496	0.947657	0	0.440225	0.000154837	-0.00390492	0.00318246	-1.22701	0.219871	-0.00390492	0.00352642	-1.10733	0.26815	bmi	Yengo_Weighted_GRS	0.890721	3.23412	0.19472	1.7517e-60	0.0478108	0.979852	1.81161	0.152308	3.16373e-32	0.0145365	xsvldlce_ornls	Yengo_Weighted_GRS	0.949838	0.00593187	0.0474353	0.900487	2.84636e-06	0.946326	-0.00479231	0.0362273	0.894764	1.80017e-06	bmi
xsvldlfc_ornls	ornls response	bmi	Yengo_Weighted_GRS	5495	5	7	TRUE	0.989538	0.961542	bmi	xsvldlfc_ornls	5495	0.953682	0	0.262878	0.00196649	-0.0136716	0.0035881	-3.81027	0.000140346	-0.0136716	0.00391171	-3.49505	0.000473973	bmi	Yengo_Weighted_GRS	0.890892	3.24484	0.194743	7.53343e-61	0.0481107	0.981426	1.82328	0.152274	1.25166e-32	0.0147207	xsvldlfc_ornls	Yengo_Weighted_GRS	0.946415	-0.134988	0.0465666	0.00376048	0.00152746	0.955283	-0.0548081	0.0408812	0.180085	0.000244026	bmi
xsvldltg_ornls	ornls response	bmi	Yengo_Weighted_GRS	5500	2	7	TRUE	0.984607	0.962199	bmi	xsvldltg_ornls	5500	0.948745	0	0.241292	0.000582385	0.0070916	0.00346815	2.04478	0.0409245	0.0070916	0.00409003	1.73388	0.0829399	bmi	Yengo_Weighted_GRS	0.894687	3.2425	0.194719	8.80443e-61	0.0480142	0.98222	1.82273	0.152261	1.28855e-32	0.0147061	xsvldltg_ornls	Yengo_Weighted_GRS	0.962315	-0.0581007	0.0444118	0.190851	0.00031119	0.953983	-0.00371002	0.0394976	0.925168	1.22987e-06	bmi
idlp_ornls	ornls response	bmi	Yengo_Weighted_GRS	5504	4	7	TRUE	0.989819	0.963566	bmi	idlp_ornls	5504	0.952698	0	0.302979	0.0007841	-0.00873608	0.0035279	-2.47629	0.0133058	-0.00873608	0.00386989	-2.25745	0.0239801	bmi	Yengo_Weighted_GRS	0.892516	3.23259	0.194604	1.68725e-60	0.0477559	0.979967	1.81918	0.152097	1.45512e-32	0.014663	idlp_ornls	Yengo_Weighted_GRS	0.945447	-0.0838517	0.047098	0.0750713	0.000575768	0.950273	-0.0265167	0.0401538	0.509039	5.58223e-05	bmi
idll_ornls	ornls response	bmi	Yengo_Weighted_GRS	5504	4	7	TRUE	0.992195	0.963261	bmi	idll_ornls	5504	0.950138	0	0.308678	0.000927366	-0.00950985	0.00351682	-2.70411	0.00687012	-0.00950985	0.00385737	-2.46537	0.0136871	bmi	Yengo_Weighted_GRS	0.892942	3.23259	0.194604	1.68725e-60	0.0477559	0.979499	1.81918	0.152097	1.45512e-32	0.014663	idll_ornls	Yengo_Weighted_GRS	0.945995	-0.0850278	0.0471429	0.0713459	0.000590897	0.94935	-0.0294083	0.0400317	0.4626	6.8529e-05	bmi
idlpl_ornls	ornls response	bmi	Yengo_Weighted_GRS	5486	4	7	TRUE	0.987613	0.963108	bmi	idlpl_ornls	5486	0.958291	0	0.262189	0.00264264	-0.0159587	0.00361768	-4.4113	1.04738e-05	-0.0159587	0.00396652	-4.02334	5.73777e-05	bmi	Yengo_Weighted_GRS	0.892644	3.22241	0.194851	5.44903e-60	0.0475031	0.979961	1.81386	0.152349	2.77002e-32	0.0145935	idlpl_ornls	Yengo_Weighted_GRS	0.943437	-0.126942	0.0469231	0.00684477	0.0013328	0.953215	-0.0489476	0.0412196	0.235089	0.000192133	bmi
idlc_ornls	ornls response	bmi	Yengo_Weighted_GRS	5486	4	7	TRUE	0.993652	0.961728	bmi	idlc_ornls	5486	0.954594	0	0.349797	0.000430939	-0.00650831	0.00342977	-1.89759	0.0578026	-0.00650831	0.00375025	-1.73543	0.0826638	bmi	Yengo_Weighted_GRS	0.89253	3.22317	0.194863	5.20399e-60	0.047519	0.980804	1.81283	0.152351	3.00325e-32	0.0145746	idlc_ornls	Yengo_Weighted_GRS	0.942782	-0.0569793	0.047413	0.229506	0.000263286	0.94882	-0.0219645	0.0390254	0.573577	3.79331e-05	bmi
idlce_ornls	ornls response	bmi	Yengo_Weighted_GRS	5485	4	7	TRUE	0.995337	0.962952	bmi	idlce_ornls	5485	0.952533	0	0.380841	2.72292e-05	-0.00163829	0.00335192	-0.488761	0.625031	-0.00163829	0.00367074	-0.446309	0.655374	bmi	Yengo_Weighted_GRS	0.894798	3.22324	0.194874	5.25278e-60	0.0475243	0.98105	1.81337	0.15237	2.93357e-32	0.014584	idlce_ornls	Yengo_Weighted_GRS	0.942764	-0.0283547	0.0474905	0.550491	6.50117e-05	0.9455	-0.0103397	0.0381303	0.786272	8.38175e-06	bmi
idlfc_ornls	ornls response	bmi	Yengo_Weighted_GRS	5485	4	7	TRUE	0.991283	0.962828	bmi	idlfc_ornls	5485	0.950166	0	0.258601	0.00292528	-0.0168493	0.00363951	-4.62953	3.75025e-06	-0.0168493	0.00396515	-4.24933	2.14409e-05	bmi	Yengo_Weighted_GRS	0.892481	3.22589	0.194761	3.64344e-60	0.0476509	0.980816	1.81799	0.152267	1.87102e-32	0.0146732	idlfc_ornls	Yengo_Weighted_GRS	0.940986	-0.118173	0.0470689	0.0120795	0.0011483	0.951925	-0.0432624	0.041454	0.296706	0.000149212	bmi
idltg_ornls	ornls response	bmi	Yengo_Weighted_GRS	5490	2	7	TRUE	0.98452	0.961909	bmi	idltg_ornls	5490	0.937616	0	0.303611	2.07377e-06	-0.000424185	0.00333366	-0.127243	0.898753	-0.000424185	0.00400605	-0.105886	0.915673	bmi	Yengo_Weighted_GRS	0.891721	3.22147	0.194823	5.64928e-60	0.0474568	0.982628	1.81411	0.152344	2.70288e-32	0.0145931	idltg_ornls	Yengo_Weighted_GRS	0.960912	-0.114847	0.0445262	0.00992523	0.0012108	0.936329	-0.0280639	0.0379312	0.459414	7.0106e-05	bmi
lldlp_ornls	ornls response	bmi	Yengo_Weighted_GRS	5495	5	7	TRUE	0.988554	0.962564	bmi	lldlp_ornls	5495	0.948854	0	0.241359	0.000780251	-0.00865838	0.00365981	-2.3658	0.0180259	-0.00865838	0.00401326	-2.15744	0.0309713	bmi	Yengo_Weighted_GRS	0.890896	3.23152	0.194643	1.95189e-60	0.0477819	0.981513	1.81926	0.152196	1.58784e-32	0.0146817	lldlp_ornls	Yengo_Weighted_GRS	0.939757	-0.131498	0.046804	0.0049787	0.00143496	0.949269	-0.0420921	0.0416439	0.312175	0.000142541	bmi
lldll_ornls	ornls response	bmi	Yengo_Weighted_GRS	5495	5	7	TRUE	0.98757	0.963855	bmi	lldll_ornls	5495	0.950373	0	0.245373	0.000852903	-0.00906279	0.00365426	-2.48006	0.0131659	-0.00906279	0.00400515	-2.26279	0.0236489	bmi	Yengo_Weighted_GRS	0.891883	3.23152	0.194643	1.95189e-60	0.0477819	0.979682	1.81926	0.152196	1.58784e-32	0.0146817	lldll_ornls	Yengo_Weighted_GRS	0.940985	-0.127949	0.046859	0.00634369	0.00135547	0.950326	-0.0406222	0.0415832	0.328666	0.000132459	bmi
lldlpl_ornls	ornls response	bmi	Yengo_Weighted_GRS	5495	5	7	TRUE	0.988497	0.964346	bmi	lldlpl_ornls	5495	0.948583	0	0.251765	0.000552094	-0.00731067	0.0036483	-2.00386	0.0451348	-0.00731067	0.00401682	-1.82001	0.0687568	bmi	Yengo_Weighted_GRS	0.894171	3.23152	0.194643	1.95189e-60	0.0477819	0.97998	1.81926	0.152196	1.58784e-32	0.0146817	lldlpl_ornls	Yengo_Weighted_GRS	0.940385	-0.12087	0.0469856	0.0101228	0.00120331	0.952376	-0.0351927	0.0415081	0.396558	9.88967e-05	bmi
lldlc_ornls	ornls response	bmi	Yengo_Weighted_GRS	5495	5	7	TRUE	0.990915	0.963301	bmi	lldlc_ornls	5495	0.94824	0	0.256736	0.000763616	-0.00858753	0.00363181	-2.36453	0.0180878	-0.00858753	0.00398421	-2.15539	0.0311311	bmi	Yengo_Weighted_GRS	0.889276	3.23196	0.194655	1.91252e-60	0.0477889	0.983815	1.81853	0.152201	1.68676e-32	0.014668	lldlc_ornls	Yengo_Weighted_GRS	0.942655	-0.116232	0.0469323	0.0132941	0.00111536	0.948919	-0.0377815	0.041327	0.360647	0.00011425	bmi
lldlce_ornls	ornls response	bmi	Yengo_Weighted_GRS	5494	5	7	TRUE	0.988943	0.962365	bmi	lldlce_ornls	5494	0.947265	0	0.261908	0.000319886	-0.00556725	0.00362542	-1.53561	0.124691	-0.00556725	0.00398976	-1.39539	0.1629	bmi	Yengo_Weighted_GRS	0.891784	3.2322	0.194672	1.92162e-60	0.0477958	0.981067	1.81816	0.152211	1.75233e-32	0.0146619	lldlce_ornls	Yengo_Weighted_GRS	0.940466	-0.107241	0.047016	0.0225902	0.000946424	0.947127	-0.033701	0.0412414	0.41387	9.06121e-05	bmi
lldlfc_ornls	ornls response	bmi	Yengo_Weighted_GRS	5492	4	7	TRUE	0.991769	0.965883	bmi	lldlfc_ornls	5492	0.950266	0	0.237421	0.00234294	-0.0149795	0.00366438	-4.08788	4.41614e-05	-0.0149795	0.00400516	-3.74006	0.000183976	bmi	Yengo_Weighted_GRS	0.893233	3.2228	0.194756	4.63146e-60	0.0475087	0.980196	1.81398	0.152239	2.47949e-32	0.0145939	lldlfc_ornls	Yengo_Weighted_GRS	0.94676	-0.132142	0.0467409	0.00471394	0.00145373	0.953083	-0.0439226	0.0417353	0.292659	0.000155732	bmi
lldltg_ornls	ornls response	bmi	Yengo_Weighted_GRS	5499	4	7	TRUE	0.988706	0.965274	bmi	lldltg_ornls	5499	0.938718	0	0.323239	0.0011841	-0.0102218	0.00331139	-3.08685	0.00203305	-0.0102218	0.00380894	-2.68363	0.00728276	bmi	Yengo_Weighted_GRS	0.891788	3.23053	0.194579	1.93544e-60	0.0477509	0.980871	1.8203	0.152128	1.37511e-32	0.0146994	lldltg_ornls	Yengo_Weighted_GRS	0.954221	-0.163203	0.0448146	0.000273291	0.00240684	0.935982	-0.0492308	0.0376883	0.191518	0.000212345	bmi
mldlp_ornls	ornls response	bmi	Yengo_Weighted_GRS	5488	8	7	TRUE	0.972056	0.962956	bmi	mldlp_ornls	5488	0.941316	0	0.214537	0.000362064	-0.00593556	0.00375001	-1.58281	0.113523	-0.00593556	0.00422874	-1.40362	0.160431	bmi	Yengo_Weighted_GRS	0.894204	3.22884	0.194816	3.08281e-60	0.0476833	0.979412	1.81311	0.15228	2.7537e-32	0.0145764	mldlp_ornls	Yengo_Weighted_GRS	0.938082	-0.123919	0.0471264	0.00857495	0.00125876	0.943183	-0.0268685	0.042653	0.528766	5.73696e-05	bmi
mldll_ornls	ornls response	bmi	Yengo_Weighted_GRS	5488	8	7	TRUE	0.972565	0.96178	bmi	mldll_ornls	5488	0.94521	0	0.217727	0.000340064	-0.00576065	0.00374775	-1.5371	0.124328	-0.00576065	0.00423588	-1.35996	0.173841	bmi	Yengo_Weighted_GRS	0.89114	3.22884	0.194816	3.08281e-60	0.0476833	0.980274	1.81311	0.15228	2.7537e-32	0.0145764	mldll_ornls	Yengo_Weighted_GRS	0.938437	-0.119194	0.0471963	0.0115815	0.00116127	0.93893	-0.0257473	0.0426268	0.545858	5.25311e-05	bmi
mldlpl_ornls	ornls response	bmi	Yengo_Weighted_GRS	5484	12	7	TRUE	0.967438	0.962896	bmi	mldlpl_ornls	5484	0.93776	0	0.222554	0.000478481	0.00681627	0.00372829	1.82826	0.0675658	0.00681627	0.00428194	1.59187	0.111415	bmi	Yengo_Weighted_GRS	0.891405	3.21734	0.194933	9.18152e-60	0.0473394	0.981729	1.80806	0.152343	4.29499e-32	0.014495	mldlpl_ornls	Yengo_Weighted_GRS	0.943601	-0.0829638	0.0471113	0.0782912	0.000565383	0.939524	-0.00491436	0.0424097	0.907753	1.92336e-06	bmi
mldlc_ornls	ornls response	bmi	Yengo_Weighted_GRS	5491	6	7	TRUE	0.976738	0.965057	bmi	mldlc_ornls	5491	0.941931	0	0.223965	0.000592254	-0.00759295	0.00372716	-2.0372	0.0416787	-0.00759295	0.0041893	-1.81246	0.0699147	bmi	Yengo_Weighted_GRS	0.890911	3.22999	0.194787	2.69108e-60	0.0477048	0.982019	1.81302	0.152244	2.67985e-32	0.0145708	mldlc_ornls	Yengo_Weighted_GRS	0.937512	-0.113399	0.047129	0.0161548	0.00105364	0.9427	-0.0270838	0.042401	0.52301	5.82649e-05	bmi
mldlce_ornls	ornls response	bmi	Yengo_Weighted_GRS	5488	4	7	TRUE	0.980204	0.961504	bmi	mldlce_ornls	5488	0.944332	0	0.224993	0.000776612	-0.00867574	0.00371756	-2.33372	0.0196466	-0.00867574	0.00415023	-2.09043	0.0365795	bmi	Yengo_Weighted_GRS	0.894009	3.23215	0.194803	2.31049e-60	0.047783	0.982217	1.81462	0.152292	2.48029e-32	0.0145996	mldlce_ornls	Yengo_Weighted_GRS	0.942903	-0.122377	0.0470355	0.00929865	0.00123241	0.948053	-0.034762	0.0422986	0.411213	9.63928e-05	bmi
mldlfc_ornls	ornls response	bmi	Yengo_Weighted_GRS	5479	18	7	TRUE	0.971534	0.963333	bmi	mldlfc_ornls	5479	0.936634	0	0.23504	0.000295574	-0.00538161	0.00371671	-1.44795	0.147689	-0.00538161	0.00430804	-1.2492	0.211592	bmi	Yengo_Weighted_GRS	0.890511	3.22085	0.195298	1.12774e-59	0.0473103	0.981509	1.79578	0.152618	1.40244e-31	0.0142584	mldlfc_ornls	Yengo_Weighted_GRS	0.938117	-0.104057	0.0473926	0.0281596	0.000879421	0.933538	-0.0263128	0.0423198	0.534125	5.45183e-05	bmi
mldltg_ornls	ornls response	bmi	Yengo_Weighted_GRS	5496	3	7	TRUE	0.987816	0.962661	bmi	mldltg_ornls	5496	0.937413	0	0.382207	0.00127704	-0.010815	0.00322424	-3.35428	0.00080115	-0.010815	0.00368597	-2.9341	0.00334516	bmi	Yengo_Weighted_GRS	0.893503	3.22817	0.194705	2.78776e-60	0.0476503	0.980481	1.81391	0.152161	2.31974e-32	0.0145867	mldltg_ornls	Yengo_Weighted_GRS	0.949572	-0.169727	0.0456606	0.000203494	0.00250864	0.932379	-0.0494289	0.0366964	0.178047	0.000206287	bmi
sldlp_ornls	ornls response	bmi	Yengo_Weighted_GRS	5469	21	7	TRUE	0.965667	0.962903	bmi	sldlp_ornls	5469	0.940047	0	0.217424	0.000242274	-0.00487739	0.00376667	-1.29488	0.195417	-0.00487739	0.0043577	-1.11926	0.26303	bmi	Yengo_Weighted_GRS	0.892575	3.22529	0.195236	7.29635e-60	0.0475459	0.980862	1.80392	0.152583	7.34142e-32	0.0144204	sldlp_ornls	Yengo_Weighted_GRS	0.941274	-0.119463	0.0474321	0.0118101	0.00115897	0.940292	-0.0285493	0.0428437	0.505209	6.41749e-05	bmi
sldll_ornls	ornls response	bmi	Yengo_Weighted_GRS	5468	22	7	TRUE	0.973247	0.961402	bmi	sldll_ornls	5468	0.93745	0	0.221942	0.000305788	-0.00548747	0.00376156	-1.45883	0.144671	-0.00548747	0.00435737	-1.25935	0.207903	bmi	Yengo_Weighted_GRS	0.893066	3.22468	0.195254	7.85352e-60	0.0475289	0.978972	1.80372	0.152598	7.55221e-32	0.0144178	sldll_ornls	Yengo_Weighted_GRS	0.937615	-0.11888	0.0475058	0.0123635	0.00114434	0.937799	-0.0305917	0.0427871	0.474655	7.34727e-05	bmi
sldlpl_ornls	ornls response	bmi	Yengo_Weighted_GRS	5448	41	7	TRUE	0.974401	0.962714	bmi	sldlpl_ornls	5448	0.937982	0	0.248948	0.000354033	0.00591764	0.00371079	1.59471	0.110835	0.00591764	0.00447975	1.32098	0.18651	bmi	Yengo_Weighted_GRS	0.893453	3.22813	0.195715	1.11253e-59	0.0475778	0.980441	1.80764	0.152896	7.35144e-32	0.0144636	sldlpl_ornls	Yengo_Weighted_GRS	0.937416	-0.0449855	0.047728	0.345959	0.000163099	0.936823	0.0155743	0.042219	0.712222	1.89528e-05	bmi
sldlc_ornls	ornls response	bmi	Yengo_Weighted_GRS	5480	11	7	TRUE	0.971802	0.963112	bmi	sldlc_ornls	5480	0.939086	0	0.218831	0.000788667	-0.00878259	0.00375205	-2.34075	0.0192813	-0.00878259	0.00432808	-2.02921	0.0424366	bmi	Yengo_Weighted_GRS	0.892551	3.21842	0.194922	8.30643e-60	0.0474078	0.980759	1.8116	0.152355	3.31476e-32	0.0145644	sldlc_ornls	Yengo_Weighted_GRS	0.939596	-0.114846	0.0472775	0.0151644	0.00107606	0.941536	-0.0288451	0.0426767	0.499133	6.58189e-05	bmi
sldlce_ornls	ornls response	bmi	Yengo_Weighted_GRS	5476	7	7	TRUE	0.975975	0.965243	bmi	sldlce_ornls	5476	0.9452	0	0.214491	0.000995048	-0.00985507	0.00376005	-2.621	0.00879182	-0.00985507	0.00428126	-2.30191	0.0213404	bmi	Yengo_Weighted_GRS	0.893273	3.22146	0.194669	4.63675e-60	0.0476438	0.980569	1.81274	0.152221	2.69089e-32	0.0146258	sldlce_ornls	Yengo_Weighted_GRS	0.939376	-0.123387	0.0471835	0.00894592	0.00124771	0.945375	-0.0320891	0.0427215	0.452611	8.18162e-05	bmi
sldlfc_ornls	ornls response	bmi	Yengo_Weighted_GRS	5453	37	7	TRUE	0.98117	0.963095	bmi	sldlfc_ornls	5453	0.93585	0	0.274264	0.00012794	-0.00354193	0.00363019	-0.975688	0.329263	-0.00354193	0.00437907	-0.808831	0.418612	bmi	Yengo_Weighted_GRS	0.891192	3.22821	0.195703	1.08372e-59	0.0475444	0.980097	1.80478	0.152929	9.39681e-32	0.0144052	sldlfc_ornls	Yengo_Weighted_GRS	0.940882	-0.0560102	0.0475233	0.238615	0.000254762	0.939133	0.00404073	0.041322	0.922106	1.28534e-06	bmi
sldltg_ornls	ornls response	bmi	Yengo_Weighted_GRS	5486	7	7	TRUE	0.98366	0.963796	bmi	sldltg_ornls	5486	0.939786	0	0.30717	0.00192362	0.0131385	0.00338283	3.88388	0.000104023	0.0131385	0.00391846	3.35297	0.000799483	bmi	Yengo_Weighted_GRS	0.889634	3.22755	0.194693	2.90035e-60	0.0477214	0.980478	1.81642	0.152184	1.9556e-32	0.014656	sldltg_ornls	Yengo_Weighted_GRS	0.958916	-0.0918767	0.045247	0.0423481	0.000751288	0.940088	-0.0164441	0.0384932	0.669253	2.33363e-05	bmi
xlhdlp_ornls	ornls response	bmi	Yengo_Weighted_GRS	5046	5	7	TRUE	0.984845	0.964999	bmi	xlhdlp_ornls	5046	0.923599	0	0.256492	0.000107318	-0.0033836	0.00398571	-0.848933	0.395959	-0.0033836	0.00483558	-0.69973	0.484096	bmi	Yengo_Weighted_GRS	0.895137	3.14498	0.201618	1.30545e-53	0.0460196	0.982371	1.70943	0.156975	2.60744e-27	0.0131606	xlhdlp_ornls	Yengo_Weighted_GRS	0.933278	-0.005365	0.0507805	0.915864	2.21294e-06	0.923962	-0.0322585	0.0447324	0.470855	7.74436e-05	bmi
xlhdll_ornls	ornls response	bmi	Yengo_Weighted_GRS	5047	4	7	TRUE	0.98434	0.964607	bmi	xlhdll_ornls	5047	0.924118	0	0.267449	7.05993e-05	-0.00274462	0.00395619	-0.693754	0.487869	-0.00274462	0.00480266	-0.571479	0.567675	bmi	Yengo_Weighted_GRS	0.894492	3.14546	0.201653	1.3109e-53	0.0460091	0.982231	1.70992	0.157035	2.63683e-27	0.0131611	xlhdll_ornls	Yengo_Weighted_GRS	0.933367	0.00029104	0.0508042	0.995429	6.50496e-09	0.924165	-0.0294404	0.0444215	0.507521	6.44306e-05	bmi
xlhdlpl_ornls	ornls response	bmi	Yengo_Weighted_GRS	5046	5	7	TRUE	0.986008	0.964918	bmi	xlhdlpl_ornls	5046	0.935328	0	0.162298	0.000835476	-0.00913057	0.00409162	-2.23153	0.0256902	-0.00913057	0.00493886	-1.84872	0.0644981	bmi	Yengo_Weighted_GRS	0.894758	3.14296	0.201686	1.64075e-53	0.0459335	0.98229	1.71048	0.157034	2.53674e-27	0.013172	xlhdlpl_ornls	Yengo_Weighted_GRS	0.946286	-0.0249738	0.0491347	0.611284	5.1215e-05	0.936066	-0.0340367	0.045958	0.458968	9.21058e-05	bmi
xlhdlc_ornls	ornls response	bmi	Yengo_Weighted_GRS	5048	3	7	TRUE	0.992046	0.96507	bmi	xlhdlc_ornls	5048	0.928828	0	0.379377	2.46554e-05	0.0016242	0.0036461	0.445461	0.656006	0.0016242	0.00435311	0.373111	0.709066	bmi	Yengo_Weighted_GRS	0.894689	3.14565	0.201633	1.26392e-53	0.046014	0.982426	1.70986	0.157019	2.6173e-27	0.0131599	xlhdlc_ornls	Yengo_Weighted_GRS	0.932039	0.0161669	0.0508688	0.750639	2.00167e-05	0.928237	-0.0268842	0.0409387	0.511407	5.35796e-05	bmi
xlhdlce_ornls	ornls response	bmi	Yengo_Weighted_GRS	5048	3	7	TRUE	0.992322	0.96503	bmi	xlhdlce_ornls	5048	0.930213	0	0.393413	0.000140862	0.00386856	0.00359195	1.07701	0.281529	0.00386856	0.00430095	0.899465	0.368405	bmi	Yengo_Weighted_GRS	0.894747	3.14565	0.201633	1.26392e-53	0.046014	0.982405	1.70986	0.157019	2.6173e-27	0.0131599	xlhdlce_ornls	Yengo_Weighted_GRS	0.930614	-0.00226972	0.0506903	0.964287	3.97328e-07	0.929582	-0.0402931	0.0403322	0.317828	0.000121207	bmi
xlhdlfc_ornls	ornls response	bmi	Yengo_Weighted_GRS	5049	2	7	TRUE	0.992088	0.964751	bmi	xlhdlfc_ornls	5049	0.927547	0	0.311002	0.000225189	-0.00490969	0.00384219	-1.27784	0.201366	-0.00490969	0.00455856	-1.07703	0.281468	bmi	Yengo_Weighted_GRS	0.894502	3.14418	0.201608	1.3673e-53	0.0459755	0.982358	1.70979	0.156985	2.56421e-27	0.0131614	xlhdlfc_ornls	Yengo_Weighted_GRS	0.934182	0.0447501	0.0508686	0.379053	0.000153317	0.928282	-0.00248097	0.0431435	0.954145	4.56193e-07	bmi
xlhdltg_ornls	ornls response	bmi	Yengo_Weighted_GRS	5049	3	7	TRUE	0.993714	0.965153	bmi	xlhdltg_ornls	5049	0.957274	0	0.178222	0.0154862	0.0382392	0.00394096	9.70302	4.57839e-22	0.0382392	0.00436087	8.76873	1.80694e-18	bmi	Yengo_Weighted_GRS	0.894333	3.1475	0.201492	9.35064e-54	0.0461185	0.982241	1.70735	0.156937	2.92213e-27	0.0131342	xlhdltg_ornls	Yengo_Weighted_GRS	0.958654	0.0969289	0.0477388	0.0423682	0.00081616	0.956887	0.023415	0.0446442	0.599968	4.60971e-05	bmi
lhdlp_ornls	ornls response	bmi	Yengo_Weighted_GRS	5021	9	7	TRUE	0.984651	0.962914	bmi	lhdlp_ornls	5021	0.948238	0	0.193724	0.000271794	-0.00520697	0.00402361	-1.2941	0.19569	-0.00520697	0.0048073	-1.08314	0.278747	bmi	Yengo_Weighted_GRS	0.894978	3.16102	0.203713	4.47274e-53	0.0457773	0.982551	1.75484	0.158496	3.66233e-28	0.013667	lhdlp_ornls	Yengo_Weighted_GRS	0.938408	-0.101086	0.0496001	0.0416006	0.000826873	0.948739	-0.0783832	0.0454949	0.0849691	0.000481624	bmi
lhdll_ornls	ornls response	bmi	Yengo_Weighted_GRS	5021	9	7	TRUE	0.984581	0.962817	bmi	lhdll_ornls	5021	0.947917	0	0.191438	0.000266831	-0.00515413	0.00402534	-1.28042	0.200457	-0.00515413	0.00481559	-1.0703	0.284484	bmi	Yengo_Weighted_GRS	0.895027	3.16102	0.203713	4.47274e-53	0.0457773	0.982447	1.75484	0.158496	3.66233e-28	0.013667	lhdll_ornls	Yengo_Weighted_GRS	0.939389	-0.0972284	0.0495527	0.0498037	0.00076648	0.948605	-0.0763151	0.045515	0.0936639	0.000457447	bmi
lhdlpl_ornls	ornls response	bmi	Yengo_Weighted_GRS	5021	9	7	TRUE	0.987572	0.962642	bmi	lhdlpl_ornls	5021	0.947608	0	0.212639	0.000726242	-0.00853069	0.0039851	-2.14064	0.0323513	-0.00853069	0.00469628	-1.81648	0.0692973	bmi	Yengo_Weighted_GRS	0.894894	3.16139	0.203714	4.36092e-53	0.0457869	0.982366	1.75496	0.158497	3.63095e-28	0.0136686	lhdlpl_ornls	Yengo_Weighted_GRS	0.938815	-0.116653	0.0497052	0.0189692	0.00109621	0.947859	-0.0820008	0.0450712	0.0689166	0.000524736	bmi
lhdlc_ornls	ornls response	bmi	Yengo_Weighted_GRS	5021	9	7	TRUE	0.982666	0.962981	bmi	lhdlc_ornls	5021	0.947724	0	0.164436	9.12055e-05	-0.00299095	0.0040616	-0.736396	0.461524	-0.00299095	0.00489914	-0.610505	0.541527	bmi	Yengo_Weighted_GRS	0.895234	3.15894	0.203701	5.13981e-53	0.0457246	0.982583	1.75362	0.158501	3.99507e-28	0.0136506	lhdlc_ornls	Yengo_Weighted_GRS	0.940991	-0.0714263	0.049194	0.146583	0.000419848	0.9484	-0.0683626	0.0459232	0.136649	0.000372584	bmi
lhdlce_ornls	ornls response	bmi	Yengo_Weighted_GRS	5021	9	7	TRUE	0.982249	0.962855	bmi	lhdlce_ornls	5021	0.947509	0	0.160271	7.36759e-05	-0.00269037	0.00407501	-0.660213	0.509148	-0.00269037	0.00493599	-0.545052	0.585718	bmi	Yengo_Weighted_GRS	0.894267	3.15894	0.203701	5.13981e-53	0.0457246	0.982289	1.75362	0.158501	3.99507e-28	0.0136506	lhdlce_ornls	Yengo_Weighted_GRS	0.941853	-0.0647669	0.0492357	0.18842	0.000344651	0.947404	-0.0644894	0.0460755	0.161682	0.000331025	bmi
lhdlfc_ornls	ornls response	bmi	Yengo_Weighted_GRS	5022	8	7	TRUE	0.983208	0.962941	bmi	lhdlfc_ornls	5022	0.949879	0	0.184364	0.000131354	-0.0035703	0.00399113	-0.894558	0.371067	-0.0035703	0.00475233	-0.751274	0.452488	bmi	Yengo_Weighted_GRS	0.895231	3.15992	0.203697	4.75789e-53	0.045745	0.982289	1.75381	0.158489	3.9071e-28	0.0136509	lhdlfc_ornls	Yengo_Weighted_GRS	0.945747	-0.0917976	0.0489215	0.0606548	0.000700898	0.950309	-0.0806468	0.0451245	0.0739648	0.000524045	bmi
lhdltg_ornls	ornls response	bmi	Yengo_Weighted_GRS	5024	6	7	TRUE	0.985229	0.963584	bmi	lhdltg_ornls	5024	0.949923	0	0.188613	0.000403994	0.00636463	0.00404555	1.57324	0.115727	0.00636463	0.00490615	1.29728	0.194536	bmi	Yengo_Weighted_GRS	0.894966	3.16358	0.203617	3.32019e-53	0.0458633	0.982293	1.75629	0.158476	3.26033e-28	0.0136909	lhdltg_ornls	Yengo_Weighted_GRS	0.945545	-0.0909646	0.0497224	0.0673915	0.000666001	0.949536	-0.0263264	0.0457674	0.565167	5.40311e-05	bmi
mhdlp_ornls	ornls response	bmi	Yengo_Weighted_GRS	5469	19	7	TRUE	0.972646	0.963997	bmi	mhdlp_ornls	5469	0.925883	0	0.24307	0.000593665	-0.00782224	0.00379532	-2.06102	0.0393487	-0.00782224	0.00430872	-1.81544	0.069456	bmi	Yengo_Weighted_GRS	0.891797	3.22634	0.195023	5.04041e-60	0.0476743	0.981705	1.81936	0.152364	1.84572e-32	0.0147042	mhdlp_ornls	Yengo_Weighted_GRS	0.929963	-0.0547876	0.0485701	0.259365	0.00023269	0.933259	0.0250237	0.0431291	0.5618	4.7082e-05	bmi
mhdll_ornls	ornls response	bmi	Yengo_Weighted_GRS	5466	20	7	TRUE	0.974446	0.963352	bmi	mhdll_ornls	5466	0.937033	0	0.240734	0.000872778	-0.00943618	0.00378288	-2.49445	0.012645	-0.00943618	0.00430155	-2.19367	0.028259	bmi	Yengo_Weighted_GRS	0.893114	3.21193	0.195173	1.97723e-59	0.0472251	0.979566	1.8145	0.152524	3.10353e-32	0.01462	mhdll_ornls	Yengo_Weighted_GRS	0.934128	-0.06564	0.0483697	0.174822	0.000336925	0.93601	0.0154488	0.0430258	0.719565	1.81041e-05	bmi
mhdlpl_ornls	ornls response	bmi	Yengo_Weighted_GRS	5472	17	7	TRUE	0.974589	0.961136	bmi	mhdlpl_ornls	5472	0.927481	0	0.268491	0.000779231	-0.00889429	0.00370193	-2.40261	0.016312	-0.00889429	0.00417173	-2.13204	0.0330039	bmi	Yengo_Weighted_GRS	0.893001	3.22843	0.194969	3.94922e-60	0.0477335	0.98035	1.82042	0.152319	1.63162e-32	0.0147196	mhdlpl_ornls	Yengo_Weighted_GRS	0.930542	-0.0698662	0.0481861	0.147137	0.000384182	0.929055	0.0148657	0.0420742	0.723862	1.6869e-05	bmi
mhdlc_ornls	ornls response	bmi	Yengo_Weighted_GRS	5455	27	7	TRUE	0.978906	0.963701	bmi	mhdlc_ornls	5455	0.938139	0	0.210515	0.00140788	-0.0119667	0.00385554	-3.10377	0.00192062	-0.0119667	0.00443007	-2.70124	0.00690814	bmi	Yengo_Weighted_GRS	0.892547	3.21899	0.195596	1.97363e-59	0.0473187	0.980809	1.80639	0.152819	7.53011e-32	0.0144522	mhdlc_ornls	Yengo_Weighted_GRS	0.927644	-0.0610539	0.04838	0.207015	0.000291967	0.937588	0.00796695	0.0439005	0.856	4.82176e-06	bmi
mhdlce_ornls	ornls response	bmi	Yengo_Weighted_GRS	5457	24	7	TRUE	0.974405	0.963231	bmi	mhdlce_ornls	5457	0.937278	0	0.207172	0.00104566	-0.010313	0.00386297	-2.66971	0.0076144	-0.010313	0.00449023	-2.29677	0.0216321	bmi	Yengo_Weighted_GRS	0.894271	3.2155	0.195378	1.95707e-59	0.0473047	0.980905	1.8143	0.152675	3.62152e-32	0.0146056	mhdlce_ornls	Yengo_Weighted_GRS	0.930538	-0.0342839	0.0483444	0.478256	9.21835e-05	0.936527	0.0288808	0.0439458	0.511085	6.34435e-05	bmi
mhdlfc_ornls	ornls response	bmi	Yengo_Weighted_GRS	5460	24	7	TRUE	0.979344	0.962672	bmi	mhdlfc_ornls	5460	0.933852	0	0.23834	0.00205349	-0.0144605	0.00378739	-3.81807	0.000136005	-0.0144605	0.00430022	-3.36274	0.000771734	bmi	Yengo_Weighted_GRS	0.891711	3.21511	0.19532	1.86599e-59	0.0472959	0.980514	1.81269	0.152636	3.9514e-32	0.0145799	mhdlfc_ornls	Yengo_Weighted_GRS	0.930878	-0.0999166	0.0483409	0.0387893	0.000782116	0.941933	-0.00998287	0.0431171	0.816912	7.57149e-06	bmi
mhdltg_ornls	ornls response	bmi	Yengo_Weighted_GRS	5467	10	7	TRUE	0.98871	0.962836	bmi	mhdltg_ornls	5467	0.933085	0	0.248998	0.00301181	0.0164971	0.00354043	4.65964	3.24349e-06	0.0164971	0.00434552	3.79635	0.00014684	bmi	Yengo_Weighted_GRS	0.895611	3.22281	0.19572	1.69829e-59	0.0472695	0.980082	1.80415	0.152932	9.8565e-32	0.0143641	mhdltg_ornls	Yengo_Weighted_GRS	0.955395	-0.0224338	0.045632	0.623005	4.4224e-05	0.938078	-0.00368489	0.040429	0.927381	1.15697e-06	bmi
shdlp_ornls	ornls response	bmi	Yengo_Weighted_GRS	5444	29	7	TRUE	0.99417	0.961402	bmi	shdlp_ornls	5444	0.939903	0	0.292288	0.00015859	-0.00393546	0.00358056	-1.09912	0.271765	-0.00393546	0.00401076	-0.981226	0.326481	bmi	Yengo_Weighted_GRS	0.896072	3.22206	0.195914	2.36427e-59	0.047349	0.980591	1.81704	0.153117	4.39477e-32	0.0146049	shdlp_ornls	Yengo_Weighted_GRS	0.942624	-0.084131	0.0474979	0.0765741	0.000576174	0.941146	0.00279784	0.0407809	0.945305	6.18038e-07	bmi
shdll_ornls	ornls response	bmi	Yengo_Weighted_GRS	5444	27	7	TRUE	0.993756	0.964049	bmi	shdll_ornls	5444	0.941798	0	0.286735	0.000485198	-0.00688297	0.00359424	-1.915	0.0555455	-0.00688297	0.00400867	-1.71702	0.0859754	bmi	Yengo_Weighted_GRS	0.892824	3.22206	0.195914	2.36427e-59	0.047349	0.980665	1.81704	0.153117	4.39477e-32	0.0146049	shdll_ornls	Yengo_Weighted_GRS	0.943395	-0.0939896	0.0474901	0.0478503	0.000719255	0.945171	-0.00292219	0.0409461	0.943109	6.74322e-07	bmi
shdlpl_ornls	ornls response	bmi	Yengo_Weighted_GRS	5456	28	7	TRUE	0.972644	0.962576	bmi	shdlpl_ornls	5456	0.933234	0	0.203555	0.00405706	0.0198175	0.0037775	5.2462	1.61188e-07	0.0198175	0.00436434	4.54079	5.60449e-06	bmi	Yengo_Weighted_GRS	0.893301	3.21804	0.195535	1.96621e-59	0.0473115	0.981418	1.82621	0.152932	1.84123e-32	0.014779	shdlpl_ornls	Yengo_Weighted_GRS	0.944376	0.0423098	0.0472505	0.370594	0.00014699	0.935233	0.0569244	0.0431232	0.186877	0.000258085	bmi
shdlc_ornls	ornls response	bmi	Yengo_Weighted_GRS	5443	36	7	TRUE	0.995319	0.961469	bmi	shdlc_ornls	5443	0.948037	0	0.234728	0.00668774	-0.0252112	0.0036734	-6.86319	7.49163e-12	-0.0252112	0.00403499	-6.24815	4.15331e-10	bmi	Yengo_Weighted_GRS	0.892629	3.22269	0.195884	2.16091e-59	0.0473889	0.981407	1.81677	0.15311	4.4565e-32	0.0146056	shdlc_ornls	Yengo_Weighted_GRS	0.948811	-0.154675	0.0468184	0.000960233	0.00200198	0.950185	-0.0373092	0.0420071	0.374492	0.000112961	bmi
shdlce_ornls	ornls response	bmi	Yengo_Weighted_GRS	5433	41	7	TRUE	0.99232	0.961878	bmi	shdlce_ornls	5433	0.949036	0	0.218339	0.00726824	-0.026211	0.00370585	-7.07289	1.7112e-12	-0.026211	0.00407936	-6.42528	1.31628e-10	bmi	Yengo_Weighted_GRS	0.892181	3.22686	0.195926	1.64422e-59	0.0475696	0.980843	1.81386	0.153122	5.62789e-32	0.0145725	shdlce_ornls	Yengo_Weighted_GRS	0.945731	-0.156979	0.0466847	0.000777635	0.00207755	0.954362	-0.0409366	0.0423524	0.333802	0.000136977	bmi
shdlfc_ornls	ornls response	bmi	Yengo_Weighted_GRS	5444	20	7	TRUE	0.982764	0.963934	bmi	shdlfc_ornls	5444	0.935984	0	0.261791	0.00101646	0.00993377	0.00364606	2.72452	0.0064602	0.00993377	0.00417494	2.37938	0.0173418	bmi	Yengo_Weighted_GRS	0.894519	3.22158	0.195983	2.69096e-59	0.0473039	0.980746	1.81835	0.153186	4.23217e-32	0.0146182	shdlfc_ornls	Yengo_Weighted_GRS	0.94481	-0.0389301	0.0473924	0.411431	0.000123977	0.936207	-0.000969517	0.0415698	0.981394	7.4587e-08	bmi
shdltg_ornls	ornls response	bmi	Yengo_Weighted_GRS	5490	0	7	TRUE	0.994342	0.963579	bmi	shdltg_ornls	5490	0.939099	0	0.306447	2.86864e-05	0.00161136	0.00339793	0.474218	0.635364	0.00161136	0.00407079	0.395834	0.692227	bmi	Yengo_Weighted_GRS	0.892323	3.23066	0.194821	2.67172e-60	0.0477158	0.981101	1.82185	0.152347	1.49479e-32	0.0147149	shdltg_ornls	Yengo_Weighted_GRS	0.954735	-0.0470926	0.0455073	0.300792	0.000195094	0.938013	-0.012938	0.0386696	0.737956	1.42799e-05	bmi
vldld_ornls	ornls response	bmi	Yengo_Weighted_GRS	5510	0	7	TRUE	0.98755	0.966181	bmi	vldld_ornls	5510	0.946907	0	0.0766696	0.000384814	0.00621557	0.00412151	1.50808	0.131592	0.00621557	0.00491904	1.26357	0.206383	bmi	Yengo_Weighted_GRS	0.890916	3.23157	0.194557	1.71658e-60	0.0476992	0.980244	1.81871	0.152074	1.47603e-32	0.0146485	vldld_ornls	Yengo_Weighted_GRS	0.946605	0.0579483	0.0478345	0.225782	0.000266372	0.946247	0.0529894	0.0469081	0.258676	0.000215956	bmi
ldld_ornls	ornls response	bmi	Yengo_Weighted_GRS	5466	28	7	TRUE	0.980089	0.963092	bmi	ldld_ornls	5466	0.952908	0	0.323189	6.82687e-05	-0.00256731	0.00347442	-0.738918	0.459989	-0.00256731	0.00405713	-0.63279	0.526871	bmi	Yengo_Weighted_GRS	0.893616	3.22445	0.195601	1.27303e-59	0.047378	0.980137	1.81537	0.152813	3.77656e-32	0.0145624	ldld_ornls	Yengo_Weighted_GRS	0.949584	0.0563068	0.0471349	0.232299	0.000261104	0.947926	0.0139536	0.0395701	0.72438	1.55489e-05	bmi
hdld_ornls	ornls response	bmi	Yengo_Weighted_GRS	5489	20	7	TRUE	0.978374	0.962651	bmi	hdld_ornls	5489	0.951739	0	0.219842	0.00917986	-0.0289215	0.00361621	-7.99773	1.5364e-15	-0.0289215	0.00424678	-6.81021	9.74555e-12	bmi	Yengo_Weighted_GRS	0.892753	3.22753	0.194984	4.29013e-60	0.0475605	0.980502	1.83603	0.152368	5.09676e-33	0.0149299	hdld_ornls	Yengo_Weighted_GRS	0.95312	-0.11789	0.0456588	0.00984942	0.0012135	0.949365	-0.0812913	0.0413903	0.0495785	0.000559716	bmi
serumc_ornls	ornls response	bmi	Yengo_Weighted_GRS	5503	4	7	TRUE	0.977195	0.96164	bmi	serumc_ornls	5503	0.940434	0	0.269666	7.12564e-05	-0.00267154	0.00366363	-0.729205	0.465908	-0.00267154	0.00417075	-0.640541	0.521821	bmi	Yengo_Weighted_GRS	0.891216	3.23322	0.194623	1.64655e-60	0.0477728	0.981121	1.81833	0.152111	1.57462e-32	0.0146484	serumc_ornls	Yengo_Weighted_GRS	0.934952	-0.0995925	0.0477754	0.0371518	0.000789333	0.939057	-0.0281804	0.0416768	0.498964	6.12686e-05	bmi
vldlc_ornls	ornls response	bmi	Yengo_Weighted_GRS	5502	8	7	TRUE	0.985635	0.962243	bmi	vldlc_ornls	5502	0.957011	0	0.232345	0.00140975	0.0114026	0.0036046	3.16335	0.00156824	0.0114026	0.00394017	2.89393	0.00380448	bmi	Yengo_Weighted_GRS	0.891794	3.23414	0.194711	1.72074e-60	0.047766	0.980515	1.82268	0.152202	1.22456e-32	0.0147089	vldlc_ornls	Yengo_Weighted_GRS	0.962185	-0.00761876	0.0458932	0.868155	5.01079e-06	0.95606	-0.0136325	0.041065	0.739921	1.55542e-05	bmi
remnantc_ornls	ornls response	bmi	Yengo_Weighted_GRS	5503	7	7	TRUE	0.992568	0.96382	bmi	remnantc_ornls	5503	0.95742	0	0.35392	0.00210943	0.0143882	0.0034109	4.2183	2.50147e-05	0.0143882	0.00369617	3.89272	9.91254e-05	bmi	Yengo_Weighted_GRS	0.891785	3.23322	0.194551	1.49352e-60	0.0478064	0.981107	1.82029	0.152052	1.28145e-32	0.0146905	remnantc_ornls	Yengo_Weighted_GRS	0.946785	0.00495414	0.0472932	0.916575	1.99479e-06	0.955693	-0.00108452	0.038851	0.977731	9.26773e-08	bmi
ldlc_ornls	ornls response	bmi	Yengo_Weighted_GRS	5502	5	7	TRUE	0.984575	0.964472	bmi	ldlc_ornls	5502	0.945173	0	0.23636	0.000659588	-0.00799999	0.00368756	-2.16945	0.0300913	-0.00799999	0.00408769	-1.95709	0.0503367	bmi	Yengo_Weighted_GRS	0.893418	3.23381	0.194643	1.61226e-60	0.0477885	0.980289	1.81786	0.152128	1.65892e-32	0.0146401	ldlc_ornls	Yengo_Weighted_GRS	0.939837	-0.118659	0.0470186	0.0116423	0.00115663	0.94807	-0.0346824	0.0419648	0.408577	9.57944e-05	bmi
hdlc_ornls	ornls response	bmi	Yengo_Weighted_GRS	5459	40	7	TRUE	0.975877	0.963258	bmi	hdlc_ornls	5459	0.933001	0	0.182452	0.00098797	-0.0101245	0.00396116	-2.55595	0.0106168	-0.0101245	0.00508037	-1.99287	0.0462752	bmi	Yengo_Weighted_GRS	0.893177	3.22134	0.196088	3.12062e-59	0.0471254	0.979678	1.81182	0.153098	6.40116e-32	0.0144604	hdlc_ornls	Yengo_Weighted_GRS	0.925868	-0.095686	0.0489462	0.0506431	0.000699844	0.937663	-0.0313455	0.0451883	0.487923	7.28487e-05	bmi
hdl2c_ornls	ornls response	bmi	Yengo_Weighted_GRS	5439	35	7	TRUE	0.971004	0.963009	bmi	hdl2c_ornls	5439	0.936775	0	0.178244	0.000602003	-0.00789775	0.00397596	-1.98637	0.0470424	-0.00789775	0.00506671	-1.55875	0.119054	bmi	Yengo_Weighted_GRS	0.890833	3.21489	0.196275	6.7574e-59	0.0470248	0.981212	1.81972	0.1533	4.23074e-32	0.0146168	hdl2c_ornls	Yengo_Weighted_GRS	0.926013	-0.0782157	0.0489926	0.11044	0.000468558	0.933138	-0.0162222	0.0453294	0.720452	1.95543e-05	bmi
hdl3c_ornls	ornls response	bmi	Yengo_Weighted_GRS	5458	44	7	TRUE	0.987103	0.965124	bmi	hdl3c_ornls	5458	0.93464	0	0.187978	0.00572712	-0.0238935	0.00386988	-6.17422	7.13383e-10	-0.0238935	0.00471939	-5.06283	4.13078e-07	bmi	Yengo_Weighted_GRS	0.891836	3.22773	0.195801	1.2808e-59	0.0474437	0.98034	1.8089	0.152955	7.03397e-32	0.0144487	hdl3c_ornls	Yengo_Weighted_GRS	0.935877	-0.170097	0.047884	0.000385129	0.00230748	0.932212	-0.08131	0.0442178	0.0659915	0.000511267	bmi
estc_ornls	ornls response	bmi	Yengo_Weighted_GRS	5397	4	7	TRUE	0.983848	0.962388	bmi	estc_ornls	5397	0.949368	0	0.251103	0.000140344	-0.00375984	0.00375708	-1.00073	0.317001	-0.00375984	0.00431719	-0.8709	0.383809	bmi	Yengo_Weighted_GRS	0.893576	3.202	0.195368	5.92158e-59	0.0474286	0.980249	1.80673	0.153098	9.5167e-32	0.0146405	estc_ornls	Yengo_Weighted_GRS	0.939427	-0.0838199	0.0482205	0.0822213	0.000559754	0.94812	-0.0237567	0.0425959	0.577058	4.3596e-05	bmi
freec_ornls	ornls response	bmi	Yengo_Weighted_GRS	5416	5	7	TRUE	0.982499	0.963466	bmi	freec_ornls	5416	0.945233	0	0.260279	1.1953e-07	0.0001097	0.00372648	0.029438	0.976516	0.0001097	0.00415606	0.0263952	0.978942	bmi	Yengo_Weighted_GRS	0.890679	3.20638	0.195138	3.03877e-59	0.0475	0.979151	1.81193	0.152939	5.54589e-32	0.014706	freec_ornls	Yengo_Weighted_GRS	0.938722	-0.0915635	0.0481585	0.0573163	0.000667254	0.945663	-0.0265283	0.0422781	0.530377	5.43021e-05	bmi
serumtg_ornls	ornls response	bmi	Yengo_Weighted_GRS	5502	8	7	TRUE	0.979015	0.96195	bmi	serumtg_ornls	5502	0.962933	0	0.0889079	9.94099e-07	0.000289803	0.00375846	0.0771067	0.938542	0.000289803	0.00415667	0.0697198	0.944417	bmi	Yengo_Weighted_GRS	0.89454	3.23958	0.194666	1.03814e-60	0.0479404	0.9799	1.82214	0.152204	1.27851e-32	0.0147003	serumtg_ornls	Yengo_Weighted_GRS	0.969461	-0.0554583	0.0439121	0.206665	0.000289918	0.96148	-0.0219461	0.0427781	0.607958	4.40043e-05	bmi
vldltg_ornls	ornls response	bmi	Yengo_Weighted_GRS	5498	12	7	TRUE	0.977092	0.961854	bmi	vldltg_ornls	5498	0.964402	0	0.0500413	0.000317673	-0.00513295	0.00380391	-1.34939	0.177268	-0.00513295	0.0040768	-1.25906	0.208008	bmi	Yengo_Weighted_GRS	0.889631	3.23867	0.194683	1.14834e-60	0.0479396	0.980289	1.82243	0.152214	1.26245e-32	0.0147136	vldltg_ornls	Yengo_Weighted_GRS	0.972796	-0.0497681	0.0435136	0.252783	0.000237959	0.969473	-0.0138842	0.0432907	0.748435	1.79513e-05	bmi
ldltg_ornls	ornls response	bmi	Yengo_Weighted_GRS	5505	5	7	TRUE	0.989122	0.964283	bmi	ldltg_ornls	5505	0.934816	0	0.348668	0.000277791	-0.00497049	0.00325959	-1.52488	0.127347	-0.00497049	0.00374786	-1.32622	0.184766	bmi	Yengo_Weighted_GRS	0.894596	3.23218	0.194582	1.69358e-60	0.0477461	0.98045	1.81946	0.152071	1.38951e-32	0.0146692	ldltg_ornls	Yengo_Weighted_GRS	0.95596	-0.155229	0.0449789	0.000562372	0.0021597	0.937852	-0.0453086	0.0370807	0.221801	0.000178394	bmi
hdltg_ornls	ornls response	bmi	Yengo_Weighted_GRS	5488	17	7	TRUE	0.965882	0.962229	bmi	hdltg_ornls	5488	0.937718	0	0.156585	0.00413955	0.019443	0.00376451	5.16482	2.49246e-07	0.019443	0.00464834	4.1828	2.87946e-05	bmi	Yengo_Weighted_GRS	0.89365	3.21626	0.195195	1.41813e-59	0.0471552	0.979896	1.81668	0.152418	2.37467e-32	0.014594	hdltg_ornls	Yengo_Weighted_GRS	0.955354	-0.0418916	0.0457362	0.359739	0.000152901	0.938389	-0.0303979	0.0429527	0.479157	7.80973e-05	bmi
totpg_ornls	ornls response	bmi	Yengo_Weighted_GRS	5421	0	7	TRUE	0.996392	0.961881	bmi	totpg_ornls	5421	0.909651	0	0.34869	0.00101972	0.010269	0.00354221	2.89903	0.00375831	0.010269	0.00392125	2.6188	0.00882385	bmi	Yengo_Weighted_GRS	0.894275	3.23009	0.195149	4.5344e-60	0.0481234	0.980732	1.82158	0.153082	3.02399e-32	0.014828	totpg_ornls	Yengo_Weighted_GRS	0.927051	0.0399402	0.0488555	0.413669	0.000123316	0.917242	0.0363195	0.0402777	0.367243	9.87956e-05	bmi
pc_ornls	ornls response	bmi	Yengo_Weighted_GRS	4913	7	7	TRUE	0.961247	0.960604	bmi	pc_ornls	4913	0.937116	0	0.184553	2.93479e-05	0.00170344	0.00407305	0.418224	0.675802	0.00170344	0.00488124	0.348978	0.727106	bmi	Yengo_Weighted_GRS	0.894339	3.28573	0.20804	7.53981e-55	0.0483375	0.98063	1.87021	0.163125	4.80456e-30	0.0151536	pc_ornls	Yengo_Weighted_GRS	0.943331	-0.128972	0.0508349	0.011209	0.00130896	0.937127	-0.0204732	0.0469411	0.66275	3.1917e-05	bmi
sm_ornls	ornls response	bmi	Yengo_Weighted_GRS	5416	3	7	TRUE	0.993912	0.96279	bmi	sm_ornls	5416	0.933675	0	0.214735	0.000785991	0.00906091	0.00391082	2.31689	0.0205475	0.00906091	0.00427818	2.11794	0.0341805	bmi	Yengo_Weighted_GRS	0.895402	3.21226	0.194928	1.43073e-59	0.0477641	0.98129	1.82144	0.152635	2.03691e-32	0.0148912	sm_ornls	Yengo_Weighted_GRS	0.930123	-0.0423607	0.0489818	0.387173	0.000138127	0.93643	0.00282421	0.0443133	0.949185	5.95346e-07	bmi
totcho_ornls	ornls response	bmi	Yengo_Weighted_GRS	5335	3	7	TRUE	0.990287	0.961053	bmi	totcho_ornls	5335	0.918948	0	0.293844	0.000627304	0.00821512	0.0037925	2.16615	0.0303445	0.00821512	0.00443567	1.85206	0.0640174	bmi	Yengo_Weighted_GRS	0.8929	3.25047	0.197437	1.92926e-59	0.0483654	0.980418	1.84217	0.154642	2.63526e-32	0.0150518	totcho_ornls	Yengo_Weighted_GRS	0.922472	-0.0648883	0.0503444	0.197493	0.000311403	0.916972	-0.0216023	0.0432109	0.617148	3.3441e-05	bmi
apoa1_ornls	ornls response	bmi	Yengo_Weighted_GRS	5455	45	7	TRUE	0.970639	0.963929	bmi	apoa1_ornls	5455	0.946515	0	0.248099	5.7902e-05	-0.00244231	0.00378667	-0.644976	0.51897	-0.00244231	0.00454918	-0.536868	0.591359	bmi	Yengo_Weighted_GRS	0.89367	3.20642	0.196012	9.34033e-59	0.0467774	0.980682	1.80979	0.153098	7.4801e-32	0.0144549	apoa1_ornls	Yengo_Weighted_GRS	0.925039	-0.0636192	0.0487803	0.192221	0.000311829	0.947967	-0.0152669	0.0431581	0.723545	1.74184e-05	bmi
apob_ornls	ornls response	bmi	Yengo_Weighted_GRS	5500	7	7	TRUE	0.991256	0.963056	bmi	apob_ornls	5500	0.95994	0	0.312189	0.00319596	0.0174864	0.00347581	5.03089	5.03877e-07	0.0174864	0.00372395	4.69567	2.65734e-06	bmi	Yengo_Weighted_GRS	0.891587	3.23152	0.194526	1.66102e-60	0.0477952	0.981331	1.82017	0.151999	1.23229e-32	0.0147013	apob_ornls	Yengo_Weighted_GRS	0.948035	0.018316	0.0466805	0.6948	2.8001e-05	0.957874	0.0228099	0.0395924	0.56456	4.21037e-05	bmi
totfa_ornls	ornls response	bmi	Yengo_Weighted_GRS	5402	4	7	TRUE	0.99317	0.962426	bmi	totfa_ornls	5402	0.948223	0	0.246997	0.00419856	0.0203634	0.00372874	5.4612	4.94275e-08	0.0203634	0.00406191	5.01325	5.35171e-07	bmi	Yengo_Weighted_GRS	0.89709	3.20772	0.195091	2.58439e-59	0.0476771	0.979931	1.81601	0.152865	3.81019e-32	0.0148171	totfa_ornls	Yengo_Weighted_GRS	0.944818	0.0207617	0.0476978	0.663381	3.50847e-05	0.942277	0.0092541	0.0423513	0.827042	6.75881e-06	bmi
unsat_ornls	ornls response	bmi	Yengo_Weighted_GRS	5400	5	7	TRUE	0.986834	0.963535	bmi	unsat_ornls	5400	0.931652	0	0.213509	0.00132028	-0.0116422	0.00388594	-2.99599	0.0027481	-0.0116422	0.00461941	-2.52029	0.0117259	bmi	Yengo_Weighted_GRS	0.891264	3.21158	0.195227	2.27037e-59	0.0477399	0.979862	1.82399	0.15291	2.15917e-32	0.0149377	unsat_ornls	Yengo_Weighted_GRS	0.937462	-0.0255512	0.0486597	0.599535	5.10774e-05	0.927105	0.0118609	0.0440608	0.78779	1.06767e-05	bmi
dha_ornls	ornls response	bmi	Yengo_Weighted_GRS	5395	8	7	TRUE	0.971677	0.962545	bmi	dha_ornls	5395	0.920738	0	0.228311	0.00110267	0.010453	0.00378346	2.76282	0.00575001	0.010453	0.00429011	2.43654	0.0148284	bmi	Yengo_Weighted_GRS	0.892091	3.19777	0.195191	6.59252e-59	0.047408	0.979707	1.81169	0.152946	5.70147e-32	0.0147561	dha_ornls	Yengo_Weighted_GRS	0.937411	0.0606979	0.047795	0.204153	0.000298966	0.921782	0.0186087	0.0428757	0.664295	2.72492e-05	bmi
la_ornls	ornls response	bmi	Yengo_Weighted_GRS	5407	7	7	TRUE	0.990531	0.961332	bmi	la_ornls	5407	0.948534	0	0.245726	0.00531803	0.0232502	0.00378422	6.14399	8.62851e-10	0.0232502	0.00418074	5.56126	2.6784e-08	bmi	Yengo_Weighted_GRS	0.897899	3.20743	0.195033	2.44276e-59	0.0476539	0.98127	1.81638	0.152836	3.60335e-32	0.0148172	la_ornls	Yengo_Weighted_GRS	0.941699	0.0362918	0.0483763	0.453168	0.000104114	0.946672	0.0407674	0.0430213	0.343371	0.000127376	bmi
faw3_ornls	ornls response	bmi	Yengo_Weighted_GRS	5415	1	7	TRUE	0.984724	0.964221	bmi	faw3_ornls	5415	0.909775	0	0.227096	0.00155914	0.0128159	0.00389677	3.28884	0.00101251	0.0128159	0.00428919	2.98794	0.00280861	bmi	Yengo_Weighted_GRS	0.894244	3.21093	0.195036	1.8399e-59	0.0476845	0.980333	1.81828	0.152857	3.17404e-32	0.0148257	faw3_ornls	Yengo_Weighted_GRS	0.936515	0.0701143	0.0492492	0.154601	0.000374296	0.906486	0.0300253	0.0442312	0.497278	6.65507e-05	bmi
faw6_ornls	ornls response	bmi	Yengo_Weighted_GRS	5413	4	7	TRUE	0.993625	0.962578	bmi	faw6_ornls	5413	0.93091	0	0.291265	0.00220055	0.0150788	0.00369625	4.07949	4.57894e-05	0.0150788	0.00404094	3.73151	0.000190333	bmi	Yengo_Weighted_GRS	0.892085	3.20993	0.195014	1.94104e-59	0.0476829	0.980063	1.81775	0.152814	3.18116e-32	0.014826	faw6_ornls	Yengo_Weighted_GRS	0.937946	0.0104093	0.0487705	0.830996	8.41879e-06	0.928464	0.00139454	0.0419604	0.973489	1.46504e-07	bmi
pufa_ornls	ornls response	bmi	Yengo_Weighted_GRS	5410	4	7	TRUE	0.996221	0.961747	bmi	pufa_ornls	5410	0.928951	0	0.285252	0.00220765	0.0151852	0.0037331	4.06771	4.81602e-05	0.0151852	0.00409111	3.71174	0.000205836	bmi	Yengo_Weighted_GRS	0.894486	3.20602	0.194985	2.56213e-59	0.0476113	0.979431	1.81616	0.152778	3.47577e-32	0.0148149	pufa_ornls	Yengo_Weighted_GRS	0.938775	0.0218507	0.0490242	0.655823	3.67329e-05	0.9221	0.00679633	0.0423558	0.872526	3.44581e-06	bmi
mufa_ornls	ornls response	bmi	Yengo_Weighted_GRS	5349	0	7	TRUE	0.989063	0.961784	bmi	mufa_ornls	5349	0.956692	0	0.155036	0.00126839	0.0108634	0.00385286	2.81956	0.00482677	0.0108634	0.00425992	2.55014	0.0107681	bmi	Yengo_Weighted_GRS	0.896316	3.23991	0.196844	2.0393e-59	0.0482222	0.980397	1.85359	0.154221	7.52755e-33	0.015308	mufa_ornls	Yengo_Weighted_GRS	0.955367	0.0228184	0.0467292	0.625349	4.45927e-05	0.955665	0.016582	0.0438596	0.705394	2.28388e-05	bmi
sfa_ornls	ornls response	bmi	Yengo_Weighted_GRS	5346	1	7	TRUE	0.990557	0.962787	bmi	sfa_ornls	5346	0.935857	0	0.231771	0.00378768	0.0192093	0.00376028	5.10848	3.3615e-07	0.0192093	0.00432276	4.44377	8.83969e-06	bmi	Yengo_Weighted_GRS	0.895648	3.24257	0.196879	1.72972e-59	0.0483071	0.97976	1.85543	0.154261	6.78525e-33	0.0153399	sfa_ornls	Yengo_Weighted_GRS	0.945617	-0.00185301	0.0478306	0.969098	2.80853e-07	0.937052	-0.00862276	0.0428794	0.840633	5.89816e-06	bmi
glc_ornls	ornls response	bmi	Yengo_Weighted_GRS	5503	2	7	TRUE	0.994841	0.962588	bmi	glc_ornls	5503	0.963401	0	0.187643	0.0144775	-0.036231	0.00367629	-9.85532	1.0058e-22	-0.036231	0.00416658	-8.69562	3.44931e-18	bmi	Yengo_Weighted_GRS	0.896076	3.23433	0.194645	1.54855e-60	0.0477939	0.980185	1.81873	0.152128	1.55019e-32	0.014652	glc_ornls	Yengo_Weighted_GRS	0.954499	-0.151783	0.0454338	0.000841081	0.00202473	0.959164	-0.0403748	0.0421926	0.338651	0.000138899	bmi
lac_ornls	ornls response	bmi	Yengo_Weighted_GRS	5504	5	7	TRUE	0.987107	0.962323	bmi	lac_ornls	5504	0.959209	0	0.0888631	0.00450473	-0.0199148	0.00383614	-5.19135	2.16346e-07	-0.0199148	0.00430793	-4.62282	3.78561e-06	bmi	Yengo_Weighted_GRS	0.891104	3.25272	0.194627	3.35566e-61	0.0483127	0.980012	1.83104	0.15221	6.45614e-33	0.0148402	lac_ornls	Yengo_Weighted_GRS	0.955197	-0.232366	0.0447327	2.12616e-07	0.00488033	0.957268	-0.131882	0.0437497	0.0025861	0.00152387	bmi
cit_ornls	ornls response	bmi	Yengo_Weighted_GRS	5503	2	7	TRUE	0.993112	0.961872	bmi	cit_ornls	5503	0.930129	0	0.322715	0.00111835	-0.0102903	0.00343025	-2.99987	0.00271317	-0.0102903	0.00363869	-2.82803	0.00468358	bmi	Yengo_Weighted_GRS	0.889636	3.23499	0.195018	2.43098e-60	0.0476383	0.980963	1.83106	0.152401	7.70824e-33	0.0147998	cit_ornls	Yengo_Weighted_GRS	0.944092	-0.159071	0.04652	0.000632151	0.00212098	0.930801	-0.0507451	0.0391273	0.194713	0.000209308	bmi
ala_ornls	ornls response	bmi	Yengo_Weighted_GRS	5508	1	7	TRUE	0.989036	0.963498	bmi	ala_ornls	5508	0.954305	0	0.190633	0.0345333	-0.0575253	0.00377064	-15.2561	1.7118e-51	-0.0575253	0.00406761	-14.1423	2.08418e-45	bmi	Yengo_Weighted_GRS	0.891435	3.23182	0.194579	1.73325e-60	0.0477127	0.980301	1.81895	0.152084	1.46297e-32	0.014654	ala_ornls	Yengo_Weighted_GRS	0.935826	-0.293416	0.0465748	3.20967e-10	0.00715666	0.952463	-0.146333	0.0437669	0.000832977	0.00172584	bmi
gln_ornls	ornls response	bmi	Yengo_Weighted_GRS	5501	1	7	TRUE	0.994798	0.963835	bmi	gln_ornls	5501	0.939442	0	0.257012	0.0117574	-0.0331985	0.00357549	-9.28502	2.28365e-20	-0.0331985	0.00392234	-8.46395	2.58465e-17	bmi	Yengo_Weighted_GRS	0.890439	3.22762	0.194655	2.7164e-60	0.0476169	0.981394	1.80903	0.152143	3.31405e-32	0.0145011	gln_ornls	Yengo_Weighted_GRS	0.943515	-0.253558	0.0461125	3.99915e-08	0.00546828	0.94062	-0.126329	0.0409543	0.00204826	0.00131587	bmi
his_ornls	ornls response	bmi	Yengo_Weighted_GRS	5506	0	7	TRUE	0.998393	0.963894	bmi	his_ornls	5506	0.95354	0	0.195556	0.0115241	-0.0328781	0.00371991	-8.83839	1.29022e-18	-0.0328781	0.00396797	-8.28587	1.17245e-16	bmi	Yengo_Weighted_GRS	0.894141	3.22894	0.194636	2.37274e-60	0.0476214	0.97981	1.81626	0.152087	1.80512e-32	0.0146096	his_ornls	Yengo_Weighted_GRS	0.949027	-0.114273	0.0462208	0.0134534	0.00110931	0.953785	-0.115804	0.0425934	0.00657236	0.00110461	bmi
ile_ornls	ornls response	bmi	Yengo_Weighted_GRS	5505	0	7	TRUE	0.999048	0.967538	bmi	ile_ornls	5505	0.947412	0	0.217563	0.0173296	-0.0399769	0.00363799	-10.9887	8.46032e-28	-0.0399769	0.0041676	-9.59231	8.61371e-22	bmi	Yengo_Weighted_GRS	0.892806	3.23591	0.19466	1.38887e-60	0.0478145	0.980303	1.81917	0.152171	1.55844e-32	0.0146503	ile_ornls	Yengo_Weighted_GRS	0.945128	-0.258886	0.0457456	1.59705e-08	0.00578629	0.951275	-0.130017	0.0418276	0.00189065	0.00141487	bmi
leu_ornls	ornls response	bmi	Yengo_Weighted_GRS	5505	0	7	TRUE	0.996261	0.964541	bmi	leu_ornls	5505	0.949999	0	0.269971	0.0238003	-0.0470477	0.0035289	-13.3321	6.31764e-40	-0.0470477	0.00400328	-11.7523	6.87195e-32	bmi	Yengo_Weighted_GRS	0.892663	3.23127	0.19462	1.91909e-60	0.047703	0.97987	1.81927	0.152131	1.49075e-32	0.0146622	leu_ornls	Yengo_Weighted_GRS	0.938628	-0.272727	0.0459178	3.03475e-09	0.00636971	0.951911	-0.131101	0.0407673	0.00130825	0.00142719	bmi
val_ornls	ornls response	bmi	Yengo_Weighted_GRS	5506	2	7	TRUE	0.993116	0.962574	bmi	val_ornls	5506	0.950794	0	0.205115	0.0170254	-0.039389	0.00364469	-10.8072	5.95751e-27	-0.039389	0.00412465	-9.54965	1.30129e-21	bmi	Yengo_Weighted_GRS	0.893181	3.23518	0.194594	1.34554e-60	0.047817	0.979824	1.81832	0.152087	1.54023e-32	0.0146432	val_ornls	Yengo_Weighted_GRS	0.944942	-0.206192	0.0454949	5.96096e-06	0.0037181	0.954151	-0.0719852	0.0418962	0.0858206	0.000439314	bmi
phe_ornls	ornls response	bmi	Yengo_Weighted_GRS	5508	0	7	TRUE	0.9997	0.962973	bmi	phe_ornls	5508	0.955413	0	0.200965	0.0212812	-0.0442233	0.00366892	-12.0535	4.87396e-33	-0.0442233	0.00415528	-10.6427	1.88633e-26	bmi	Yengo_Weighted_GRS	0.89445	3.23245	0.194648	1.80769e-60	0.0476982	0.979702	1.8216	0.152125	1.23769e-32	0.0146866	phe_ornls	Yengo_Weighted_GRS	0.943924	-0.227461	0.0456855	6.59157e-07	0.00448198	0.953387	-0.10875	0.0422878	0.0101474	0.000993319	bmi
tyr_ornls	ornls response	bmi	Yengo_Weighted_GRS	5508	0	7	TRUE	0.998448	0.963337	bmi	tyr_ornls	5508	0.954399	0	0.231498	0.0362885	-0.0577965	0.00360116	-16.0494	1.12627e-56	-0.0577965	0.00397019	-14.5576	5.22382e-48	bmi	Yengo_Weighted_GRS	0.893066	3.23159	0.194592	1.79773e-60	0.0477001	0.980829	1.81895	0.152077	1.45274e-32	0.0146529	tyr_ornls	Yengo_Weighted_GRS	0.938096	-0.233968	0.0457032	3.17123e-07	0.00473718	0.95944	-0.0888187	0.0419146	0.0341321	0.000661926	bmi
ace_ornls	ornls response	bmi	Yengo_Weighted_GRS	5464	20	7	TRUE	0.955429	0.963285	bmi	ace_ornls	5464	0.934398	0	0.0866394	0.00158408	-0.0127415	0.00415926	-3.06341	0.00219904	-0.0127415	0.00469326	-2.71486	0.00663043	bmi	Yengo_Weighted_GRS	0.89471	3.24353	0.195287	1.78639e-60	0.0480772	0.980363	1.82189	0.152737	2.14262e-32	0.014701	ace_ornls	Yengo_Weighted_GRS	0.945614	0.0696809	0.0485283	0.151093	0.000377331	0.938989	0.093393	0.0473648	0.0486857	0.000656934	bmi
bohbut_ornls	ornls response	bmi	Yengo_Weighted_GRS	5485	14	7	TRUE	0.972988	0.961846	bmi	bohbut_ornls	5485	0.907498	0	0.153584	0.0109009	0.0336828	0.00402706	8.36411	7.62103e-17	0.0336828	0.00500764	6.72628	1.74057e-11	bmi	Yengo_Weighted_GRS	0.893445	3.22068	0.194917	6.85325e-60	0.0474322	0.979736	1.80262	0.152395	6.82145e-32	0.014403	bohbut_ornls	Yengo_Weighted_GRS	0.928333	0.155216	0.0487497	0.00146104	0.00184546	0.914108	0.0792187	0.0460916	0.085722	0.000465969	bmi
crea_ornls	ornls response	bmi	Yengo_Weighted_GRS	5500	0	7	TRUE	0.992524	0.962491	bmi	crea_ornls	5500	0.971483	0	0.140479	0.00631423	0.0227127	0.00359053	6.32573	2.72146e-10	0.0227127	0.00376475	6.033	1.6094e-09	bmi	Yengo_Weighted_GRS	0.890637	3.23232	0.194689	1.94202e-60	0.0477412	0.980698	1.81832	0.152156	1.64254e-32	0.0146487	crea_ornls	Yengo_Weighted_GRS	0.973349	0.0670885	0.0431713	0.120241	0.000439046	0.968976	0.0581736	0.0409879	0.155872	0.00032008	bmi
alb_ornls	ornls response	bmi	Yengo_Weighted_GRS	5503	2	7	TRUE	0.982791	0.963193	bmi	alb_ornls	5503	0.929349	0	0.249123	0.000569115	-0.00756459	0.00372196	-2.03242	0.0421594	-0.00756459	0.00437404	-1.72943	0.0837323	bmi	Yengo_Weighted_GRS	0.891643	3.2359	0.194528	1.16179e-60	0.047893	0.980528	1.82467	0.152026	8.91679e-33	0.0147644	alb_ornls	Yengo_Weighted_GRS	0.934441	-0.12753	0.0478354	0.00769786	0.0012904	0.92909	0.00246814	0.0423368	0.953514	4.68602e-07	bmi
gp_ornls	ornls response	bmi	Yengo_Weighted_GRS	5508	1	7	TRUE	0.989095	0.966732	bmi	gp_ornls	5508	0.953485	0	0.211509	0.0032751	-0.0168097	0.00353141	-4.76004	1.98549e-06	-0.0168097	0.00387451	-4.33853	1.43442e-05	bmi	Yengo_Weighted_GRS	0.891863	3.23182	0.19459	1.75924e-60	0.0477076	0.979645	1.81886	0.152086	1.47629e-32	0.0146511	gp_ornls	Yengo_Weighted_GRS	0.961159	-0.105605	0.0443304	0.0172419	0.00102964	0.957416	0.00919504	0.0402674	0.819383	7.5683e-06	bmi
xxlvldlp_delta	delta response	bmi	Yengo_Weighted_GRS	4452	0	7	TRUE	0.971837	0.958996	bmi	xxlvldlp_delta	4452	0.955883	0	0.129057	0.0167316	0.0390646	0.00424946	9.19285	5.76577e-20	0.0390646	0.00483312	8.08268	6.3357e-16	bmi	Yengo_Weighted_GRS	0.890824	3.12295	0.218502	2.42343e-45	0.04389	0.976544	1.75818	0.172015	2.97277e-24	0.0134502	xxlvldlp_delta	Yengo_Weighted_GRS	0.954402	0.100088	0.0513658	0.0514146	0.000852477	0.955769	0.0033142	0.0495229	0.946646	9.0374e-07	bmi
xxlvldll_delta	delta response	bmi	Yengo_Weighted_GRS	4453	0	7	TRUE	0.972373	0.958973	bmi	xxlvldll_delta	4453	0.956219	0	0.128542	0.0166582	0.0389591	0.00424807	9.17102	7.03434e-20	0.0389591	0.00483295	8.06113	7.55893e-16	bmi	Yengo_Weighted_GRS	0.890777	3.12157	0.218479	2.58564e-45	0.0438527	0.976528	1.75776	0.171989	2.99991e-24	0.0134442	xxlvldll_delta	Yengo_Weighted_GRS	0.954845	0.099886	0.0513318	0.0517306	0.000849983	0.956144	0.00324278	0.0495023	0.947773	8.66167e-07	bmi
xxlvldlpl_delta	delta response	bmi	Yengo_Weighted_GRS	4453	0	7	TRUE	0.968264	0.958973	bmi	xxlvldlpl_delta	4453	0.956771	0	0.114803	0.0164382	0.0385755	0.00426755	9.03926	2.31542e-19	0.0385755	0.00488639	7.89449	2.91512e-15	bmi	Yengo_Weighted_GRS	0.890777	3.12157	0.218479	2.58564e-45	0.0438527	0.976528	1.75776	0.171989	2.99991e-24	0.0134442	xxlvldlpl_delta	Yengo_Weighted_GRS	0.955892	0.0866209	0.0511708	0.0905672	0.000643375	0.956387	-0.00506017	0.0497161	0.918935	2.12282e-06	bmi
xxlvldlc_delta	delta response	bmi	Yengo_Weighted_GRS	4453	0	7	TRUE	0.980927	0.959003	bmi	xxlvldlc_delta	4453	0.952428	0	0.136804	0.0172856	0.0397374	0.00423337	9.38672	9.6607e-21	0.0397374	0.0047584	8.35101	6.76805e-17	bmi	Yengo_Weighted_GRS	0.890971	3.11614	0.218382	3.33503e-45	0.0437438	0.976514	1.76254	0.171838	2.0688e-24	0.0135421	xxlvldlc_delta	Yengo_Weighted_GRS	0.954279	0.115165	0.0513717	0.0250231	0.00112784	0.952426	0.0213696	0.0493128	0.664783	3.75772e-05	bmi
xxlvldlce_delta	delta response	bmi	Yengo_Weighted_GRS	4452	0	7	TRUE	0.990253	0.959013	bmi	xxlvldlce_delta	4452	0.951295	0	0.180309	0.0158608	0.0378943	0.00410733	9.22601	4.25819e-20	0.0378943	0.00448748	8.44445	3.05478e-17	bmi	Yengo_Weighted_GRS	0.89102	3.11561	0.218402	3.51224e-45	0.0437313	0.976539	1.76238	0.171856	2.11108e-24	0.0135405	xxlvldlce_delta	Yengo_Weighted_GRS	0.955095	0.126833	0.051141	0.0131722	0.00138029	0.951357	0.0297091	0.0478271	0.534516	7.32844e-05	bmi
xxlvldlfc_delta	delta response	bmi	Yengo_Weighted_GRS	4452	0	7	TRUE	0.971497	0.958984	bmi	xxlvldlfc_delta	4452	0.957115	0	0.110137	0.0166461	0.0388765	0.00428564	9.07134	1.73513e-19	0.0388765	0.00495541	7.84527	4.32033e-15	bmi	Yengo_Weighted_GRS	0.890819	3.1233	0.218503	2.3717e-45	0.0438992	0.976543	1.75852	0.172022	2.927e-24	0.0134543	xxlvldlfc_delta	Yengo_Weighted_GRS	0.956265	0.0782957	0.0512586	0.126717	0.000524028	0.956712	-0.0127389	0.049934	0.798646	1.34117e-05	bmi
xxlvldltg_delta	delta response	bmi	Yengo_Weighted_GRS	4453	0	7	TRUE	0.970402	0.958973	bmi	xxlvldltg_delta	4453	0.955982	0	0.12834	0.0165721	0.0388642	0.00424921	9.14622	8.81355e-20	0.0388642	0.00484054	8.02891	9.83427e-16	bmi	Yengo_Weighted_GRS	0.890777	3.12157	0.218479	2.58564e-45	0.0438527	0.976528	1.75776	0.171989	2.99991e-24	0.0134442	xxlvldltg_delta	Yengo_Weighted_GRS	0.954657	0.101473	0.0513389	0.0481565	0.000876936	0.955911	0.00526728	0.0495131	0.915285	2.28457e-06	bmi
xlvldlp_delta	delta response	bmi	Yengo_Weighted_GRS	4735	0	7	TRUE	0.972782	0.959352	bmi	xlvldlp_delta	4735	0.960088	0	0.0898861	0.0136139	0.0347378	0.00415091	8.36873	7.60436e-17	0.0347378	0.00480034	7.23653	4.603e-13	bmi	Yengo_Weighted_GRS	0.894294	3.16485	0.213535	1.29526e-48	0.0443536	0.975557	1.78308	0.169524	1.37161e-25	0.0135874	xlvldlp_delta	Yengo_Weighted_GRS	0.960427	0.084635	0.0498786	0.0897963	0.000607955	0.95987	0.0181542	0.0490771	0.711465	2.69958e-05	bmi
xlvldll_delta	delta response	bmi	Yengo_Weighted_GRS	4735	0	7	TRUE	0.972757	0.959352	bmi	xlvldll_delta	4735	0.959933	0	0.0903604	0.0136816	0.0348501	0.00415293	8.3917	6.27451e-17	0.0348501	0.00480042	7.2598	3.87662e-13	bmi	Yengo_Weighted_GRS	0.894294	3.16485	0.213535	1.29526e-48	0.0443536	0.975557	1.78308	0.169524	1.37161e-25	0.0135874	xlvldll_delta	Yengo_Weighted_GRS	0.960063	0.0864574	0.0499152	0.0833234	0.000633472	0.959697	0.0177642	0.0491029	0.717537	2.58098e-05	bmi
xlvldlpl_delta	delta response	bmi	Yengo_Weighted_GRS	4735	0	7	TRUE	0.971668	0.959352	bmi	xlvldlpl_delta	4735	0.959929	0	0.093308	0.0136877	0.0348829	0.00414917	8.40719	5.50971e-17	0.0348829	0.00478447	7.29086	3.07971e-13	bmi	Yengo_Weighted_GRS	0.894294	3.16485	0.213535	1.29526e-48	0.0443536	0.975557	1.78308	0.169524	1.37161e-25	0.0135874	xlvldlpl_delta	Yengo_Weighted_GRS	0.959374	0.0849448	0.0499517	0.089095	0.000610622	0.959489	0.0134469	0.0490602	0.784027	1.47678e-05	bmi
xlvldlc_delta	delta response	bmi	Yengo_Weighted_GRS	4735	0	7	TRUE	0.976737	0.959352	bmi	xlvldlc_delta	4735	0.959499	0	0.105083	0.0139318	0.0353508	0.00414067	8.53746	1.83077e-17	0.0353508	0.00474446	7.45097	9.26581e-14	bmi	Yengo_Weighted_GRS	0.894294	3.16485	0.213535	1.29526e-48	0.0443536	0.975557	1.78308	0.169524	1.37161e-25	0.0135874	xlvldlc_delta	Yengo_Weighted_GRS	0.957855	0.105232	0.0501681	0.0359947	0.00092875	0.959365	0.0175569	0.0489707	0.719971	2.495e-05	bmi
xlvldlce_delta	delta response	bmi	Yengo_Weighted_GRS	4735	0	7	TRUE	0.977586	0.959363	bmi	xlvldlce_delta	4735	0.959188	0	0.10335	0.0139034	0.0352841	0.00414109	8.52049	2.11529e-17	0.0352841	0.00472777	7.46316	8.44711e-14	bmi	Yengo_Weighted_GRS	0.894299	3.16451	0.213534	1.32412e-48	0.0443447	0.975561	1.78262	0.169519	1.40632e-25	0.0135813	xlvldlce_delta	Yengo_Weighted_GRS	0.957958	0.110036	0.0501221	0.0281868	0.00101725	0.959175	0.0221792	0.0489723	0.650647	3.98884e-05	bmi
xlvldlfc_delta	delta response	bmi	Yengo_Weighted_GRS	4735	0	7	TRUE	0.973403	0.959352	bmi	xlvldlfc_delta	4735	0.958651	0	0.10731	0.0138641	0.0352985	0.00413948	8.52728	1.99655e-17	0.0352985	0.00475917	7.41695	1.19846e-13	bmi	Yengo_Weighted_GRS	0.894294	3.16485	0.213535	1.29526e-48	0.0443536	0.975557	1.78308	0.169524	1.37161e-25	0.0135874	xlvldlfc_delta	Yengo_Weighted_GRS	0.957048	0.0985531	0.0502192	0.0497675	0.000813039	0.95842	0.0122685	0.0489562	0.802133	1.21597e-05	bmi
xlvldltg_delta	delta response	bmi	Yengo_Weighted_GRS	4735	0	7	TRUE	0.972897	0.959352	bmi	xlvldltg_delta	4735	0.960512	0	0.089748	0.0132835	0.0342353	0.00414174	8.26592	1.78716e-16	0.0342353	0.00480058	7.1315	9.92831e-13	bmi	Yengo_Weighted_GRS	0.894294	3.16485	0.213535	1.29526e-48	0.0443536	0.975557	1.78308	0.169524	1.37161e-25	0.0135874	xlvldltg_delta	Yengo_Weighted_GRS	0.9612	0.0797741	0.0497663	0.109007	0.000542601	0.960281	0.0189444	0.0489599	0.69882	2.95318e-05	bmi
lvldlp_delta	delta response	bmi	Yengo_Weighted_GRS	5308	0	7	TRUE	0.970259	0.963177	bmi	lvldlp_delta	5308	0.95949	0	0.100304	0.0198287	0.0420769	0.00390984	10.7618	9.88569e-27	0.0420769	0.00444791	9.45992	3.08171e-21	bmi	Yengo_Weighted_GRS	0.89179	3.18639	0.199822	5.94345e-56	0.0457313	0.979772	1.82911	0.157125	6.09268e-31	0.0145947	lvldlp_delta	Yengo_Weighted_GRS	0.96288	0.0999763	0.046552	0.0317884	0.000868508	0.959625	0.0423174	0.0455951	0.353393	0.000150702	bmi
lvldll_delta	delta response	bmi	Yengo_Weighted_GRS	5308	0	7	TRUE	0.970041	0.963774	bmi	lvldll_delta	5308	0.960038	0	0.0995542	0.0197547	0.0420149	0.003913	10.7372	1.28278e-26	0.0420149	0.00445381	9.43346	3.96797e-21	bmi	Yengo_Weighted_GRS	0.89015	3.18639	0.199822	5.94345e-56	0.0457313	0.979266	1.82911	0.157125	6.09268e-31	0.0145947	lvldll_delta	Yengo_Weighted_GRS	0.961339	0.0999171	0.0465703	0.0319572	0.000866798	0.960134	0.0413036	0.04563	0.365409	0.000143455	bmi
lvldlpl_delta	delta response	bmi	Yengo_Weighted_GRS	5308	0	7	TRUE	0.968504	0.963074	bmi	lvldlpl_delta	5308	0.959862	0	0.0986096	0.0195721	0.0417147	0.00390518	10.6819	2.30256e-26	0.0417147	0.00443418	9.40754	5.07862e-21	bmi	Yengo_Weighted_GRS	0.890696	3.18639	0.199822	5.94345e-56	0.0457313	0.978484	1.82911	0.157125	6.09268e-31	0.0145947	lvldlpl_delta	Yengo_Weighted_GRS	0.962608	0.0916732	0.0464559	0.0485089	0.00073336	0.959137	0.0379236	0.0455343	0.404963	0.00012155	bmi
lvldlc_delta	delta response	bmi	Yengo_Weighted_GRS	5309	0	7	TRUE	0.968466	0.964254	bmi	lvldlc_delta	5309	0.963099	0	0.0948473	0.0188711	0.041181	0.00393398	10.468	2.14967e-25	0.041181	0.00445777	9.23803	2.51072e-20	bmi	Yengo_Weighted_GRS	0.89296	3.18493	0.199805	6.50436e-56	0.0456906	0.978902	1.8285	0.157102	6.24356e-31	0.0145859	lvldlc_delta	Yengo_Weighted_GRS	0.959688	0.098601	0.0466967	0.0347744	0.000839414	0.960688	0.0296676	0.0458491	0.517614	7.36034e-05	bmi
lvldlce_delta	delta response	bmi	Yengo_Weighted_GRS	5309	0	7	TRUE	0.973364	0.960036	bmi	lvldlce_delta	5309	0.960522	0	0.0975251	0.0180674	0.0404229	0.00394067	10.2579	1.85241e-24	0.0404229	0.0044549	9.07381	1.14925e-19	bmi	Yengo_Weighted_GRS	0.892926	3.18493	0.199805	6.50436e-56	0.0456906	0.979465	1.8285	0.157102	6.24356e-31	0.0145859	lvldlce_delta	Yengo_Weighted_GRS	0.959366	0.108775	0.0468413	0.02026	0.0010151	0.960946	0.0326926	0.045908	0.476415	8.8811e-05	bmi
lvldlfc_delta	delta response	bmi	Yengo_Weighted_GRS	5308	0	7	TRUE	0.967055	0.960613	bmi	lvldlfc_delta	5308	0.959661	0	0.0961496	0.0192606	0.0414393	0.00391597	10.5821	6.56365e-26	0.0414393	0.00445175	9.30853	1.2961e-20	bmi	Yengo_Weighted_GRS	0.893245	3.18639	0.199822	5.94345e-56	0.0457313	0.979452	1.82911	0.157125	6.09268e-31	0.0145947	lvldlfc_delta	Yengo_Weighted_GRS	0.961933	0.0887143	0.046522	0.0565831	0.000684867	0.959663	0.0272043	0.0456525	0.551268	6.23732e-05	bmi
lvldltg_delta	delta response	bmi	Yengo_Weighted_GRS	5308	0	7	TRUE	0.970503	0.962915	bmi	lvldltg_delta	5308	0.959874	0	0.103527	0.0199437	0.0421919	0.00390219	10.8124	5.77242e-27	0.0421919	0.00443812	9.50671	1.96785e-21	bmi	Yengo_Weighted_GRS	0.891331	3.18639	0.199822	5.94345e-56	0.0457313	0.980358	1.82911	0.157125	6.09268e-31	0.0145947	lvldltg_delta	Yengo_Weighted_GRS	0.960413	0.101232	0.0465439	0.0296749	0.000890758	0.959976	0.0460719	0.0455099	0.311418	0.000178688	bmi
mvldlp_delta	delta response	bmi	Yengo_Weighted_GRS	5496	0	7	TRUE	0.970399	0.963164	bmi	mvldlp_delta	5496	0.958914	0	0.102917	0.0216367	0.0445897	0.00389167	11.4577	4.7433e-30	0.0445897	0.00437994	10.1804	2.42479e-24	bmi	Yengo_Weighted_GRS	0.890949	3.26869	0.19517	1.91881e-61	0.0485743	0.980003	1.8354	0.152675	7.11197e-33	0.0148312	mvldlp_delta	Yengo_Weighted_GRS	0.963255	0.142563	0.0458899	0.00190206	0.00175358	0.958477	0.0701443	0.0449356	0.118583	0.000411107	bmi
mvldll_delta	delta response	bmi	Yengo_Weighted_GRS	5497	0	7	TRUE	0.969441	0.963483	bmi	mvldll_delta	5497	0.960086	0	0.102274	0.0214256	0.0445352	0.00390706	11.3986	9.21697e-30	0.0445352	0.00437536	10.1786	2.47031e-24	bmi	Yengo_Weighted_GRS	0.892575	3.26951	0.195177	1.80928e-61	0.048586	0.981121	1.83537	0.152661	7.03721e-33	0.0148266	mvldll_delta	Yengo_Weighted_GRS	0.959822	0.143001	0.0460548	0.00191237	0.00175145	0.957887	0.0689183	0.0451082	0.126609	0.00039395	bmi
mvldlpl_delta	delta response	bmi	Yengo_Weighted_GRS	5497	0	7	TRUE	0.968763	0.963441	bmi	mvldlpl_delta	5497	0.957879	0	0.100768	0.0210827	0.0440991	0.0039034	11.2976	2.84981e-29	0.0440991	0.00437267	10.0852	6.42538e-24	bmi	Yengo_Weighted_GRS	0.890265	3.26951	0.195177	1.80928e-61	0.048586	0.980465	1.83537	0.152661	7.03721e-33	0.0148266	mvldlpl_delta	Yengo_Weighted_GRS	0.959557	0.132348	0.0459788	0.00401162	0.00150556	0.957356	0.0624487	0.0450584	0.165819	0.000324609	bmi
mvldlc_delta	delta response	bmi	Yengo_Weighted_GRS	5498	0	7	TRUE	0.972034	0.962864	bmi	mvldlc_delta	5498	0.956904	0	0.11009	0.018714	0.0417634	0.00390289	10.7006	1.84925e-26	0.0417634	0.0043024	9.707	2.81492e-22	bmi	Yengo_Weighted_GRS	0.896257	3.26394	0.195102	2.57455e-61	0.0484556	0.981193	1.83796	0.152571	5.29728e-33	0.0148842	mvldlc_delta	Yengo_Weighted_GRS	0.957812	0.137415	0.0461977	0.00294737	0.00160725	0.954421	0.0650326	0.0449786	0.148275	0.000348715	bmi
mvldlce_delta	delta response	bmi	Yengo_Weighted_GRS	5494	0	7	TRUE	0.975213	0.96413	bmi	mvldlce_delta	5494	0.951756	0	0.164108	0.0138247	0.0358793	0.00378226	9.48621	3.49008e-21	0.0358793	0.00409384	8.76423	1.88066e-18	bmi	Yengo_Weighted_GRS	0.890734	3.26554	0.195116	2.3088e-61	0.0485277	0.97982	1.84002	0.152576	4.5391e-33	0.0149256	mvldlce_delta	Yengo_Weighted_GRS	0.958635	0.119643	0.0461894	0.00961515	0.0012202	0.956238	0.050551	0.0434823	0.245057	0.000211019	bmi
mvldlfc_delta	delta response	bmi	Yengo_Weighted_GRS	5497	0	7	TRUE	0.968628	0.965021	bmi	mvldlfc_delta	5497	0.957518	0	0.100185	0.0211904	0.0441712	0.0039011	11.3228	2.15347e-29	0.0441712	0.00438876	10.0646	7.91882e-24	bmi	Yengo_Weighted_GRS	0.89436	3.26951	0.195177	1.80928e-61	0.048586	0.979942	1.83537	0.152661	7.03721e-33	0.0148266	mvldlfc_delta	Yengo_Weighted_GRS	0.95965	0.129033	0.0459384	0.00498987	0.0014337	0.957325	0.0575451	0.0450353	0.201382	0.000276137	bmi
mvldltg_delta	delta response	bmi	Yengo_Weighted_GRS	5497	0	7	TRUE	0.969394	0.964409	bmi	mvldltg_delta	5497	0.955984	0	0.109372	0.0219151	0.0450147	0.0038893	11.574	1.27137e-30	0.0450147	0.00437059	10.2995	7.08645e-25	bmi	Yengo_Weighted_GRS	0.893081	3.26951	0.195177	1.80928e-61	0.048586	0.980733	1.83537	0.152661	7.03721e-33	0.0148266	mvldltg_delta	Yengo_Weighted_GRS	0.958604	0.145033	0.0460266	0.00163544	0.00180371	0.956003	0.0720632	0.0449184	0.108703	0.00043123	bmi
svldlp_delta	delta response	bmi	Yengo_Weighted_GRS	5495	0	7	TRUE	0.975922	0.961277	bmi	svldlp_delta	5495	0.957327	0	0.109915	0.0147762	0.0364184	0.00383155	9.50486	2.92649e-21	0.0364184	0.00433673	8.39766	4.55479e-17	bmi	Yengo_Weighted_GRS	0.893991	3.23872	0.194837	1.41118e-60	0.0478939	0.980354	1.81986	0.152434	1.886e-32	0.0146551	svldlp_delta	Yengo_Weighted_GRS	0.962632	0.0847377	0.045317	0.0615524	0.00063613	0.956233	0.0662746	0.0439982	0.132048	0.000377108	bmi
svldll_delta	delta response	bmi	Yengo_Weighted_GRS	5493	0	7	TRUE	0.976951	0.965738	bmi	svldll_delta	5493	0.960739	0	0.10893	0.0140498	0.0352748	0.00380878	9.26146	2.83992e-20	0.0352748	0.0043095	8.18537	2.71465e-16	bmi	Yengo_Weighted_GRS	0.890728	3.23877	0.194872	1.47639e-60	0.0478953	0.978746	1.81995	0.152462	1.92199e-32	0.0146565	svldll_delta	Yengo_Weighted_GRS	0.966818	0.0770813	0.0450248	0.0869581	0.000533471	0.959743	0.0635747	0.0437193	0.145961	0.00035169	bmi
svldlpl_delta	delta response	bmi	Yengo_Weighted_GRS	5493	0	7	TRUE	0.990423	0.963151	bmi	svldlpl_delta	5493	0.954067	0	0.175922	0.0103937	0.0301106	0.00363512	8.28323	1.49492e-16	0.0301106	0.00422024	7.13479	9.69328e-13	bmi	Yengo_Weighted_GRS	0.894162	3.2402	0.194789	1.17324e-60	0.0479748	0.981089	1.81974	0.152393	1.83279e-32	0.0146647	svldlpl_delta	Yengo_Weighted_GRS	0.962705	0.0413262	0.0446734	0.354968	0.000155824	0.949064	0.0510794	0.0416449	0.220047	0.000230707	bmi
svldlc_delta	delta response	bmi	Yengo_Weighted_GRS	5490	0	7	TRUE	0.988829	0.962049	bmi	svldlc_delta	5490	0.963666	0	0.248831	0.0015614	0.0119526	0.00355545	3.36177	0.000779776	0.0119526	0.00385429	3.10112	0.00192791	bmi	Yengo_Weighted_GRS	0.889127	3.24123	0.194789	1.08153e-60	0.0480285	0.980483	1.81964	0.152383	1.83109e-32	0.0146686	svldlc_delta	Yengo_Weighted_GRS	0.95974	-0.0196111	0.0457506	0.668193	3.34798e-05	0.963455	0.00391234	0.0405118	0.923069	1.29119e-06	bmi
svldlce_delta	delta response	bmi	Yengo_Weighted_GRS	5492	0	7	TRUE	0.990612	0.962486	bmi	svldlce_delta	5492	0.958977	0	0.323437	2.40667e-06	-0.000476803	0.00342787	-0.139096	0.88938	-0.000476803	0.00369921	-0.128893	0.897442	bmi	Yengo_Weighted_GRS	0.891038	3.2409	0.194765	1.07351e-60	0.048014	0.980957	1.81985	0.152357	1.75951e-32	0.0146711	svldlce_delta	Yengo_Weighted_GRS	0.955128	-0.0496542	0.0464752	0.285386	0.000207877	0.960674	-0.0259595	0.0390168	0.505861	5.50609e-05	bmi
svldlfc_delta	delta response	bmi	Yengo_Weighted_GRS	5493	0	7	TRUE	0.980173	0.963162	bmi	svldlfc_delta	5493	0.958899	0	0.132352	0.0110861	0.0310487	0.00372415	8.33713	9.54633e-17	0.0310487	0.00425794	7.29196	3.05485e-13	bmi	Yengo_Weighted_GRS	0.89434	3.2402	0.194789	1.17324e-60	0.0479748	0.980039	1.81974	0.152393	1.83279e-32	0.0146647	svldlfc_delta	Yengo_Weighted_GRS	0.967876	0.0416657	0.0446035	0.350275	0.000158891	0.955766	0.0520509	0.0426684	0.222558	0.000240316	bmi
svldltg_delta	delta response	bmi	Yengo_Weighted_GRS	5500	0	7	TRUE	0.975495	0.961598	bmi	svldltg_delta	5500	0.959479	0	0.129652	0.0162738	0.0384726	0.0038122	10.092	9.68348e-24	0.0384726	0.00431584	8.91427	4.91036e-19	bmi	Yengo_Weighted_GRS	0.89416	3.23953	0.194745	1.16282e-60	0.0479182	0.98157	1.81788	0.152368	2.06539e-32	0.0146229	svldltg_delta	Yengo_Weighted_GRS	0.959522	0.114141	0.0455842	0.0123096	0.00113909	0.956308	0.0772057	0.0438175	0.0781284	0.000505053	bmi
xsvldlp_delta	delta response	bmi	Yengo_Weighted_GRS	5492	0	7	TRUE	0.983243	0.962606	bmi	xsvldlp_delta	5492	0.951816	0	0.298628	0.000325317	-0.00556346	0.00350273	-1.58832	0.112271	-0.00556346	0.00388454	-1.43221	0.152085	bmi	Yengo_Weighted_GRS	0.894926	3.24502	0.194744	7.45531e-61	0.04814	0.97948	1.82538	0.152252	1.04326e-32	0.0147639	xsvldlp_delta	Yengo_Weighted_GRS	0.950614	-0.0866339	0.0466088	0.0631169	0.000628917	0.952867	-0.034419	0.0398534	0.387823	9.62141e-05	bmi
xsvldll_delta	delta response	bmi	Yengo_Weighted_GRS	5493	0	7	TRUE	0.985479	0.964165	bmi	xsvldll_delta	5493	0.955788	0	0.316638	0.000606918	-0.00763145	0.00347191	-2.19806	0.027987	-0.00763145	0.00383817	-1.9883	0.0467782	bmi	Yengo_Weighted_GRS	0.894813	3.2452	0.194716	7.06957e-61	0.0481498	0.979108	1.82478	0.152241	1.08067e-32	0.0147546	xsvldll_delta	Yengo_Weighted_GRS	0.948294	-0.0832106	0.0468036	0.0754809	0.000575304	0.956287	-0.034339	0.0395113	0.384834	9.49535e-05	bmi
xsvldlpl_delta	delta response	bmi	Yengo_Weighted_GRS	5494	0	7	TRUE	0.976227	0.962054	bmi	xsvldlpl_delta	5494	0.955175	0	0.223998	0.00285346	-0.0164633	0.00368065	-4.47295	7.87183e-06	-0.0164633	0.00404319	-4.07187	4.6638e-05	bmi	Yengo_Weighted_GRS	0.892698	3.24837	0.19494	7.39596e-61	0.0481256	0.980157	1.83356	0.152392	6.3029e-33	0.0148605	xsvldlpl_delta	Yengo_Weighted_GRS	0.948654	-0.124046	0.0466002	0.00779198	0.00128856	0.95405	-0.0491298	0.0419922	0.242063	0.000195894	bmi
xsvldlc_delta	delta response	bmi	Yengo_Weighted_GRS	5498	0	7	TRUE	0.994564	0.962319	bmi	xsvldlc_delta	5498	0.949001	0	0.403447	0.000894303	-0.00937651	0.00328189	-2.85704	0.00429229	-0.00937651	0.00362209	-2.5887	0.00963382	bmi	Yengo_Weighted_GRS	0.894414	3.2457	0.194714	6.74335e-61	0.0481233	0.980471	1.82332	0.152239	1.20584e-32	0.0147175	xsvldlc_delta	Yengo_Weighted_GRS	0.947526	-0.0478076	0.0473793	0.313001	0.00018522	0.951327	-0.0302225	0.0373761	0.418777	7.17338e-05	bmi
xsvldlce_delta	delta response	bmi	Yengo_Weighted_GRS	5500	0	7	TRUE	0.992929	0.961667	bmi	xsvldlce_delta	5500	0.94943	0	0.444216	0.000441786	-0.00658502	0.00316465	-2.08081	0.0374983	-0.00658502	0.00352018	-1.87065	0.0613939	bmi	Yengo_Weighted_GRS	0.893606	3.24482	0.194721	7.31221e-61	0.0480783	0.980389	1.8237	0.152261	1.19588e-32	0.0147191	xsvldlce_delta	Yengo_Weighted_GRS	0.953891	-0.0166731	0.0473544	0.724782	2.25475e-05	0.947068	-0.0193276	0.0360412	0.591798	2.93649e-05	bmi
xsvldlfc_delta	delta response	bmi	Yengo_Weighted_GRS	5496	0	7	TRUE	0.988724	0.963085	bmi	xsvldlfc_delta	5496	0.955437	0	0.263098	0.0024476	-0.0152594	0.00358884	-4.25191	2.15501e-05	-0.0152594	0.00391105	-3.90161	9.55534e-05	bmi	Yengo_Weighted_GRS	0.896316	3.24575	0.194739	6.95088e-61	0.04813	0.98025	1.82352	0.152264	1.21724e-32	0.014722	xsvldlfc_delta	Yengo_Weighted_GRS	0.949872	-0.144423	0.046579	0.00194106	0.0017468	0.958884	-0.062001	0.0409023	0.129619	0.000311983	bmi
xsvldltg_delta	delta response	bmi	Yengo_Weighted_GRS	5500	0	7	TRUE	0.98287	0.962709	bmi	xsvldltg_delta	5500	0.948199	0	0.229271	0.00279426	0.0155801	0.00350598	4.44387	9.01067e-06	0.0155801	0.00412969	3.77271	0.000161484	bmi	Yengo_Weighted_GRS	0.889784	3.2425	0.194719	8.80443e-61	0.0480142	0.980058	1.82273	0.152261	1.28855e-32	0.0147061	xsvldltg_delta	Yengo_Weighted_GRS	0.964577	-0.0217269	0.0445508	0.62579	4.32574e-05	0.950837	0.017025	0.0399848	0.67028	2.57446e-05	bmi
idlp_delta	delta response	bmi	Yengo_Weighted_GRS	5503	0	7	TRUE	0.992555	0.963867	bmi	idlp_delta	5503	0.951599	0	0.302521	0.000773946	-0.00867818	0.00352891	-2.45917	0.0139569	-0.00867818	0.00386226	-2.24692	0.0246453	bmi	Yengo_Weighted_GRS	0.891473	3.23273	0.194611	1.68623e-60	0.0477645	0.981598	1.81944	0.152109	1.44309e-32	0.0146683	idlp_delta	Yengo_Weighted_GRS	0.942447	-0.091076	0.047093	0.0531693	0.000679451	0.954036	-0.0347215	0.0401637	0.387351	9.57388e-05	bmi
idll_delta	delta response	bmi	Yengo_Weighted_GRS	5504	0	7	TRUE	0.991882	0.963044	bmi	idll_delta	5504	0.948614	0	0.307813	0.000908648	-0.0094152	0.0035197	-2.675	0.00749519	-0.0094152	0.00385132	-2.44467	0.0144985	bmi	Yengo_Weighted_GRS	0.891945	3.23259	0.194604	1.68725e-60	0.0477559	0.980589	1.81918	0.152097	1.45512e-32	0.014663	idll_delta	Yengo_Weighted_GRS	0.943549	-0.0928844	0.0471493	0.048888	0.000704867	0.953219	-0.0378041	0.0400626	0.345403	0.0001132	bmi
idlpl_delta	delta response	bmi	Yengo_Weighted_GRS	5486	0	7	TRUE	0.989776	0.963498	bmi	idlpl_delta	5486	0.951952	0	0.260413	0.00279159	-0.0164258	0.00362723	-4.52846	6.06842e-06	-0.0164258	0.00397527	-4.132	3.59622e-05	bmi	Yengo_Weighted_GRS	0.891951	3.22241	0.194851	5.44903e-60	0.0475031	0.981889	1.81386	0.152349	2.77002e-32	0.0145935	idlpl_delta	Yengo_Weighted_GRS	0.943551	-0.134893	0.0469866	0.00410886	0.00150066	0.956502	-0.057543	0.0413304	0.163899	0.000264775	bmi
idlc_delta	delta response	bmi	Yengo_Weighted_GRS	5488	0	7	TRUE	0.99342	0.963281	bmi	idlc_delta	5488	0.950711	0	0.351025	0.000369843	-0.00602775	0.003425	-1.75993	0.0784764	-0.00602775	0.0037432	-1.61032	0.107328	bmi	Yengo_Weighted_GRS	0.894092	3.22235	0.194826	5.2891e-60	0.0474965	0.980016	1.81367	0.152324	2.74493e-32	0.014589	idlc_delta	Yengo_Weighted_GRS	0.945706	-0.0614903	0.0473923	0.194522	0.000306768	0.949194	-0.0269218	0.0389694	0.489692	5.70164e-05	bmi
idlce_delta	delta response	bmi	Yengo_Weighted_GRS	5488	0	7	TRUE	0.995348	0.961178	bmi	idlce_delta	5488	0.949246	0	0.382814	2.00561e-05	-0.00140508	0.00334338	-0.420257	0.674315	-0.00140508	0.00365698	-0.384218	0.700817	bmi	Yengo_Weighted_GRS	0.891182	3.22235	0.194826	5.2891e-60	0.0474965	0.981235	1.81367	0.152324	2.74493e-32	0.014589	idlce_delta	Yengo_Weighted_GRS	0.942616	-0.0341485	0.0474443	0.471703	9.44233e-05	0.9491	-0.0153293	0.0380316	0.686914	1.8449e-05	bmi
idlfc_delta	delta response	bmi	Yengo_Weighted_GRS	5488	0	7	TRUE	0.992266	0.96269	bmi	idlfc_delta	5488	0.956535	0	0.259529	0.00348238	-0.0183908	0.00363763	-5.05573	4.4281e-07	-0.0183908	0.0039663	-4.63677	3.5389e-06	bmi	Yengo_Weighted_GRS	0.893106	3.22235	0.194826	5.2891e-60	0.0474965	0.980925	1.81367	0.152324	2.74493e-32	0.014589	idlfc_delta	Yengo_Weighted_GRS	0.944008	-0.129022	0.0470971	0.00617354	0.00136611	0.954383	-0.0520285	0.0414698	0.209674	0.000215397	bmi
idltg_delta	delta response	bmi	Yengo_Weighted_GRS	5489	0	7	TRUE	0.984599	0.963253	bmi	idltg_delta	5489	0.936465	0	0.31265	0.000591296	-0.00722461	0.00334088	-2.16248	0.0306243	-0.00722461	0.0039933	-1.80918	0.0704228	bmi	Yengo_Weighted_GRS	0.893475	3.22082	0.194843	6.12231e-60	0.0474375	0.981858	1.81424	0.15236	2.71657e-32	0.0145955	idltg_delta	Yengo_Weighted_GRS	0.958291	-0.133242	0.0449076	0.00301989	0.00160182	0.931668	-0.0397709	0.0380283	0.295689	0.000138389	bmi
lldlp_delta	delta response	bmi	Yengo_Weighted_GRS	5495	0	7	TRUE	0.986641	0.962281	bmi	lldlp_delta	5495	0.949391	0	0.239949	0.000785041	-0.00869571	0.00366776	-2.37085	0.0177818	-0.00869571	0.00401686	-2.1648	0.0304028	bmi	Yengo_Weighted_GRS	0.8907	3.23152	0.194643	1.95189e-60	0.0477819	0.979037	1.81926	0.152196	1.58784e-32	0.0146817	lldlp_delta	Yengo_Weighted_GRS	0.941089	-0.140437	0.0468575	0.0027378	0.00163261	0.953698	-0.0514832	0.0417326	0.217388	0.000212712	bmi
lldll_delta	delta response	bmi	Yengo_Weighted_GRS	5495	0	7	TRUE	0.988719	0.961777	bmi	lldll_delta	5495	0.949337	0	0.24359	0.000835541	-0.00897348	0.00365996	-2.4518	0.0142457	-0.00897348	0.00401741	-2.23365	0.0255063	bmi	Yengo_Weighted_GRS	0.891951	3.23152	0.194643	1.95189e-60	0.0477819	0.980117	1.81926	0.152196	1.58784e-32	0.0146817	lldll_delta	Yengo_Weighted_GRS	0.942247	-0.132178	0.0468746	0.00482244	0.00144545	0.953154	-0.0456741	0.0416466	0.272818	0.000167326	bmi
lldlpl_delta	delta response	bmi	Yengo_Weighted_GRS	5495	0	7	TRUE	0.987807	0.962289	bmi	lldlpl_delta	5495	0.949296	0	0.25027	0.0005353	-0.00720276	0.00365404	-1.97118	0.0487542	-0.00720276	0.00402474	-1.78962	0.0735152	bmi	Yengo_Weighted_GRS	0.890206	3.23152	0.194643	1.95189e-60	0.0477819	0.980924	1.81926	0.152196	1.58784e-32	0.0146817	lldlpl_delta	Yengo_Weighted_GRS	0.941971	-0.126424	0.0470099	0.00718195	0.00131491	0.952768	-0.0413593	0.0415719	0.319836	0.000136434	bmi
lldlc_delta	delta response	bmi	Yengo_Weighted_GRS	5496	0	7	TRUE	0.991011	0.960757	bmi	lldlc_delta	5496	0.949245	0	0.25591	0.000701997	-0.00823804	0.00363538	-2.26607	0.023486	-0.00823804	0.00398754	-2.06594	0.0388338	bmi	Yengo_Weighted_GRS	0.893866	3.23138	0.194635	1.95307e-60	0.0477732	0.981615	1.819	0.152184	1.601e-32	0.0146763	lldlc_delta	Yengo_Weighted_GRS	0.946489	-0.123721	0.0469487	0.00843149	0.00126241	0.951339	-0.0457352	0.0413638	0.268912	0.000167248	bmi
lldlce_delta	delta response	bmi	Yengo_Weighted_GRS	5496	0	7	TRUE	0.98985	0.963222	bmi	lldlce_delta	5496	0.947199	0	0.260072	0.000307664	-0.00546097	0.00363	-1.5044	0.132537	-0.00546097	0.00399174	-1.36807	0.171291	bmi	Yengo_Weighted_GRS	0.895286	3.23138	0.194635	1.95307e-60	0.0477732	0.980469	1.819	0.152184	1.601e-32	0.0146763	lldlce_delta	Yengo_Weighted_GRS	0.940726	-0.114425	0.0470152	0.0149735	0.00107698	0.949451	-0.0406621	0.0412926	0.3248	0.000131853	bmi
lldlfc_delta	delta response	bmi	Yengo_Weighted_GRS	5498	0	7	TRUE	0.992056	0.965157	bmi	lldlfc_delta	5498	0.958131	0	0.239294	0.00265095	-0.0159402	0.00365934	-4.35603	1.34874e-05	-0.0159402	0.0039993	-3.98575	6.72677e-05	bmi	Yengo_Weighted_GRS	0.89228	3.23165	0.194611	1.84744e-60	0.0477754	0.980474	1.82008	0.15216	1.43986e-32	0.0146921	lldlfc_delta	Yengo_Weighted_GRS	0.946977	-0.13894	0.0467331	0.00296129	0.00160569	0.951975	-0.0498472	0.04169	0.23188	0.00020037	bmi
lldltg_delta	delta response	bmi	Yengo_Weighted_GRS	5500	0	7	TRUE	0.983855	0.963124	bmi	lldltg_delta	5500	0.931715	0	0.319861	0.00140152	-0.0112198	0.00334891	-3.35027	0.000812818	-0.0112198	0.00386956	-2.89949	0.00373765	bmi	Yengo_Weighted_GRS	0.892867	3.23039	0.194571	1.93659e-60	0.0477422	0.980093	1.82005	0.152116	1.38599e-32	0.0146941	lldltg_delta	Yengo_Weighted_GRS	0.954122	-0.167112	0.0452087	0.00022076	0.00247907	0.93294	-0.0572594	0.0381196	0.133129	0.000282196	bmi
mldlp_delta	delta response	bmi	Yengo_Weighted_GRS	5485	0	7	TRUE	0.973931	0.960986	bmi	mldlp_delta	5485	0.944138	0	0.213925	0.000486461	-0.00686328	0.00374335	-1.83346	0.0667887	-0.00686328	0.00421114	-1.62979	0.103145	bmi	Yengo_Weighted_GRS	0.891424	3.21613	0.194987	1.088e-59	0.0472722	0.982112	1.80748	0.152389	4.68129e-32	0.0144769	mldlp_delta	Yengo_Weighted_GRS	0.941911	-0.14376	0.0470337	0.00224989	0.00170099	0.944149	-0.0458402	0.0425925	0.281863	0.00016769	bmi
mldll_delta	delta response	bmi	Yengo_Weighted_GRS	5485	0	7	TRUE	0.974521	0.963533	bmi	mldll_delta	5485	0.94439	0	0.21683	0.000445827	-0.00657837	0.00374096	-1.75847	0.0787236	-0.00657837	0.00421902	-1.55921	0.118946	bmi	Yengo_Weighted_GRS	0.892995	3.21613	0.194987	1.088e-59	0.0472722	0.980489	1.80748	0.152389	4.68129e-32	0.0144769	mldll_delta	Yengo_Weighted_GRS	0.938902	-0.140143	0.0470928	0.0029341	0.00161256	0.949312	-0.0453963	0.0425644	0.286231	0.000164059	bmi
mldlpl_delta	delta response	bmi	Yengo_Weighted_GRS	5480	0	7	TRUE	0.97058	0.964762	bmi	mldlpl_delta	5480	0.941043	0	0.223492	0.000314922	0.00551044	0.00371431	1.48357	0.13798	0.00551044	0.00425329	1.29557	0.195123	bmi	Yengo_Weighted_GRS	0.891128	3.22231	0.195195	8.72976e-60	0.0473906	0.981448	1.79695	0.15253	1.18643e-31	0.014287	mldlpl_delta	Yengo_Weighted_GRS	0.941779	-0.107306	0.0469832	0.0224143	0.000951319	0.941404	-0.0265873	0.0422736	0.529419	5.66162e-05	bmi
mldlc_delta	delta response	bmi	Yengo_Weighted_GRS	5490	0	7	TRUE	0.974702	0.963622	bmi	mldlc_delta	5490	0.942381	0	0.223796	0.000549444	-0.00733606	0.00373947	-1.96179	0.0498374	-0.00733606	0.00421087	-1.74217	0.0814779	bmi	Yengo_Weighted_GRS	0.893108	3.22908	0.194791	2.91511e-60	0.0476857	0.981038	1.81279	0.152254	2.75481e-32	0.0145695	mldlc_delta	Yengo_Weighted_GRS	0.938134	-0.123845	0.0472738	0.00882427	0.00124898	0.940383	-0.0364907	0.0425373	0.391012	0.000105121	bmi
mldlce_delta	delta response	bmi	Yengo_Weighted_GRS	5491	0	7	TRUE	0.981535	0.96274	bmi	mldlce_delta	5491	0.943722	0	0.221266	0.000689908	-0.00819656	0.00373432	-2.19493	0.0282108	-0.00819656	0.00416486	-1.96803	0.0490649	bmi	Yengo_Weighted_GRS	0.892557	3.22999	0.194787	2.69108e-60	0.0477048	0.980844	1.81302	0.152244	2.67985e-32	0.0145708	mldlce_delta	Yengo_Weighted_GRS	0.940645	-0.128022	0.0471308	0.00662207	0.0013424	0.944814	-0.0391358	0.0424833	0.356984	0.000121613	bmi
mldlfc_delta	delta response	bmi	Yengo_Weighted_GRS	5472	0	7	TRUE	0.968976	0.962358	bmi	mldlfc_delta	5472	0.930489	0	0.235325	0.000225209	-0.00471033	0.00372853	-1.26332	0.206528	-0.00471033	0.00433989	-1.08536	0.277764	bmi	Yengo_Weighted_GRS	0.891652	3.21996	0.195477	1.54452e-59	0.0472602	0.979622	1.79882	0.152723	1.22466e-31	0.014302	mldlfc_delta	Yengo_Weighted_GRS	0.935941	-0.112582	0.0475564	0.0179517	0.00102349	0.930043	-0.0348202	0.0424549	0.412155	9.4938e-05	bmi
mldltg_delta	delta response	bmi	Yengo_Weighted_GRS	5495	0	7	TRUE	0.985114	0.963024	bmi	mldltg_delta	5495	0.925695	0	0.377776	0.00121319	-0.0106421	0.00326707	-3.2574	0.00113129	-0.0106421	0.00374933	-2.83841	0.00453388	bmi	Yengo_Weighted_GRS	0.89264	3.22819	0.194711	2.80479e-60	0.0476566	0.980198	1.81405	0.152175	2.32453e-32	0.0145905	mldltg_delta	Yengo_Weighted_GRS	0.945742	-0.165918	0.0461055	0.000322684	0.00235206	0.931005	-0.0523453	0.0371812	0.159235	0.000226978	bmi
sldlp_delta	delta response	bmi	Yengo_Weighted_GRS	5461	0	7	TRUE	0.974354	0.961606	bmi	sldlp_delta	5461	0.943212	0	0.22087	0.000243929	-0.00488857	0.00375696	-1.3012	0.193244	-0.00488857	0.00438421	-1.11504	0.264833	bmi	Yengo_Weighted_GRS	0.892713	3.22306	0.19541	1.10661e-59	0.0474691	0.980145	1.80678	0.152729	6.73748e-32	0.0144655	sldlp_delta	Yengo_Weighted_GRS	0.938926	-0.127905	0.047426	0.00701939	0.00133062	0.948952	-0.0354198	0.042743	0.407328	9.89501e-05	bmi
sldll_delta	delta response	bmi	Yengo_Weighted_GRS	5461	1	7	TRUE	0.976767	0.964665	bmi	sldll_delta	5461	0.94531	0	0.225031	0.000306368	-0.00547686	0.0037457	-1.46217	0.143752	-0.00547686	0.00437303	-1.25242	0.210418	bmi	Yengo_Weighted_GRS	0.894149	3.22306	0.19541	1.10661e-59	0.0474691	0.980801	1.80678	0.152729	6.73748e-32	0.0144655	sldll_delta	Yengo_Weighted_GRS	0.93942	-0.128468	0.0474103	0.00675507	0.00134323	0.942642	-0.0383077	0.0426161	0.368745	0.000115819	bmi
sldlpl_delta	delta response	bmi	Yengo_Weighted_GRS	5448	0	7	TRUE	0.975783	0.965164	bmi	sldlpl_delta	5448	0.946689	0	0.2479	0.000279506	0.00524259	0.00370248	1.41597	0.156843	0.00524259	0.00445257	1.17743	0.239023	bmi	Yengo_Weighted_GRS	0.892719	3.22771	0.195731	1.17423e-59	0.047559	0.979977	1.8083	0.152894	6.9824e-32	0.0144723	sldlpl_delta	Yengo_Weighted_GRS	0.936917	-0.0523846	0.0475867	0.271022	0.000222464	0.936296	0.00870675	0.0421228	0.836253	5.95827e-06	bmi
sldlc_delta	delta response	bmi	Yengo_Weighted_GRS	5473	0	7	TRUE	0.973676	0.964037	bmi	sldlc_delta	5473	0.94218	0	0.217736	0.000876875	-0.00926238	0.00375777	-2.46486	0.0137375	-0.00926238	0.00431261	-2.14774	0.0317341	bmi	Yengo_Weighted_GRS	0.892317	3.2218	0.195275	1.01754e-59	0.0473966	0.980534	1.80138	0.152614	9.14437e-32	0.0143668	sldlc_delta	Yengo_Weighted_GRS	0.944251	-0.136357	0.0473475	0.0039931	0.0015137	0.940675	-0.0488536	0.0427787	0.253501	0.000188398	bmi
sldlce_delta	delta response	bmi	Yengo_Weighted_GRS	5481	0	7	TRUE	0.974174	0.964593	bmi	sldlce_delta	5481	0.945582	0	0.212839	0.00109422	-0.0103169	0.00375585	-2.74689	0.00603626	-0.0103169	0.00426109	-2.42119	0.01547	bmi	Yengo_Weighted_GRS	0.890949	3.21732	0.194899	8.80914e-60	0.047379	0.981342	1.81131	0.152332	3.31713e-32	0.0145613	sldlce_delta	Yengo_Weighted_GRS	0.941847	-0.144411	0.0471276	0.00219277	0.00171082	0.943863	-0.0510153	0.0427215	0.232477	0.000207024	bmi
sldlfc_delta	delta response	bmi	Yengo_Weighted_GRS	5450	0	7	TRUE	0.98539	0.962629	bmi	sldlfc_delta	5450	0.935974	0	0.27624	0.000138519	-0.00367739	0.00361831	-1.01633	0.30952	-0.00367739	0.00439661	-0.836415	0.402921	bmi	Yengo_Weighted_GRS	0.891004	3.22799	0.19578	1.22399e-59	0.0475275	0.980291	1.80741	0.152929	7.70291e-32	0.014446	sldlfc_delta	Yengo_Weighted_GRS	0.938141	-0.0627872	0.0474229	0.185563	0.000321655	0.941311	-0.00417376	0.0411778	0.919269	1.37802e-06	bmi
sldltg_delta	delta response	bmi	Yengo_Weighted_GRS	5486	0	7	TRUE	0.98281	0.962942	bmi	sldltg_delta	5486	0.93992	0	0.304598	0.00205121	0.0135568	0.00338651	4.00319	6.33259e-05	0.0135568	0.00392175	3.45683	0.000546563	bmi	Yengo_Weighted_GRS	0.891924	3.22755	0.194693	2.90035e-60	0.0477214	0.981274	1.81642	0.152184	1.9556e-32	0.014656	sldltg_delta	Yengo_Weighted_GRS	0.959235	-0.0870454	0.0452141	0.0542585	0.000675386	0.944776	-0.0125268	0.0385387	0.745159	1.35631e-05	bmi
xlhdlp_delta	delta response	bmi	Yengo_Weighted_GRS	5046	0	7	TRUE	0.980659	0.964584	bmi	xlhdlp_delta	5046	0.92305	0	0.258457	0.00185251	-0.0140857	0.00398828	-3.53177	0.000416516	-0.0140857	0.00483389	-2.91394	0.00356897	bmi	Yengo_Weighted_GRS	0.895188	3.14498	0.201618	1.30545e-53	0.0460196	0.982377	1.70943	0.156975	2.60744e-27	0.0131606	xlhdlp_delta	Yengo_Weighted_GRS	0.934236	-0.0492311	0.0508758	0.333254	0.00018561	0.924132	-0.0537202	0.0448097	0.230643	0.000213926	bmi
xlhdll_delta	delta response	bmi	Yengo_Weighted_GRS	5047	0	7	TRUE	0.98045	0.964847	bmi	xlhdll_delta	5047	0.924848	0	0.26771	0.00157171	-0.0129746	0.00396301	-3.27392	0.00106788	-0.0129746	0.00481519	-2.69451	0.00704915	bmi	Yengo_Weighted_GRS	0.894238	3.14546	0.201653	1.3109e-53	0.0460091	0.982224	1.70992	0.157035	2.63683e-27	0.0131611	xlhdll_delta	Yengo_Weighted_GRS	0.934104	-0.0419348	0.0508975	0.410031	0.000134535	0.924247	-0.0504388	0.0445399	0.257504	0.000188401	bmi
xlhdlpl_delta	delta response	bmi	Yengo_Weighted_GRS	5046	0	7	TRUE	0.97881	0.964994	bmi	xlhdlpl_delta	5046	0.937021	0	0.17848	0.00740331	-0.0273252	0.0040736	-6.70787	2.19391e-11	-0.0273252	0.0048779	-5.60183	2.12099e-08	bmi	Yengo_Weighted_GRS	0.894699	3.14296	0.201686	1.64075e-53	0.0459335	0.983447	1.71048	0.157034	2.53674e-27	0.013172	xlhdlpl_delta	Yengo_Weighted_GRS	0.946427	-0.095705	0.0493806	0.0526656	0.000744146	0.937571	-0.0652655	0.0459316	0.1554	0.00033506	bmi
xlhdlc_delta	delta response	bmi	Yengo_Weighted_GRS	5048	0	7	TRUE	0.991446	0.964679	bmi	xlhdlc_delta	5048	0.928199	0	0.377297	1.8429e-05	-0.00140406	0.00365181	-0.384483	0.700637	-0.00140406	0.00439483	-0.31948	0.749362	bmi	Yengo_Weighted_GRS	0.894292	3.14565	0.201633	1.26392e-53	0.046014	0.982138	1.70986	0.157019	2.6173e-27	0.0131599	xlhdlc_delta	Yengo_Weighted_GRS	0.931436	0.00294678	0.0508639	0.953803	6.65164e-07	0.928006	-0.033795	0.0410016	0.409845	8.4684e-05	bmi
xlhdlce_delta	delta response	bmi	Yengo_Weighted_GRS	5048	0	7	TRUE	0.991793	0.96488	bmi	xlhdlce_delta	5048	0.930508	0	0.391459	2.28729e-07	0.000155874	0.00359742	0.0433295	0.965441	0.000155874	0.00433414	0.0359643	0.971311	bmi	Yengo_Weighted_GRS	0.895414	3.14565	0.201633	1.26392e-53	0.046014	0.982388	1.70986	0.157019	2.6173e-27	0.0131599	xlhdlce_delta	Yengo_Weighted_GRS	0.930677	-0.0162808	0.0506854	0.748063	2.0447e-05	0.93009	-0.0466431	0.0403877	0.248193	0.000162448	bmi
xlhdlfc_delta	delta response	bmi	Yengo_Weighted_GRS	5049	0	7	TRUE	0.992163	0.964965	bmi	xlhdlfc_delta	5049	0.927762	0	0.311307	0.000189022	-0.00449694	0.00384028	-1.17099	0.241658	-0.00449694	0.00455428	-0.98741	0.323442	bmi	Yengo_Weighted_GRS	0.894514	3.14418	0.201608	1.3673e-53	0.0459755	0.982439	1.70979	0.156985	2.56421e-27	0.0131614	xlhdlfc_delta	Yengo_Weighted_GRS	0.934584	0.0456832	0.0508545	0.369062	0.000159864	0.928242	-0.00244724	0.043121	0.954744	4.44117e-07	bmi
xlhdltg_delta	delta response	bmi	Yengo_Weighted_GRS	5050	0	7	TRUE	0.990835	0.964859	bmi	xlhdltg_delta	5050	0.959262	0	0.16307	0.013018	0.0349598	0.00396539	8.81623	1.60883e-18	0.0349598	0.00437931	7.98295	1.42881e-15	bmi	Yengo_Weighted_GRS	0.894796	3.14604	0.201467	1.01149e-53	0.04608	0.982239	1.70727	0.156903	2.86293e-27	0.0131357	xlhdltg_delta	Yengo_Weighted_GRS	0.959369	0.0832689	0.0475999	0.0802911	0.000605859	0.958962	0.0169397	0.0448438	0.705634	2.42703e-05	bmi
lhdlp_delta	delta response	bmi	Yengo_Weighted_GRS	5021	0	7	TRUE	0.98318	0.96291	bmi	lhdlp_delta	5021	0.939022	0	0.22813	0.00721744	-0.0271642	0.00398554	-6.8157	1.04978e-11	-0.0271642	0.00476227	-5.70405	1.16996e-08	bmi	Yengo_Weighted_GRS	0.895306	3.16139	0.203714	4.36092e-53	0.0457869	0.982519	1.75496	0.158497	3.63095e-28	0.0136686	lhdlp_delta	Yengo_Weighted_GRS	0.935323	-0.188678	0.0501639	0.000171012	0.00281072	0.941216	-0.117261	0.04525	0.00958645	0.00105169	bmi
lhdll_delta	delta response	bmi	Yengo_Weighted_GRS	5020	1	7	TRUE	0.984488	0.962941	bmi	lhdll_delta	5020	0.939931	0	0.226286	0.00713336	-0.0269373	0.00398061	-6.76712	1.46568e-11	-0.0269373	0.00475231	-5.66825	1.44264e-08	bmi	Yengo_Weighted_GRS	0.895197	3.16347	0.203722	3.77901e-53	0.04585	0.982445	1.75789	0.158491	2.95735e-28	0.0137141	lhdll_delta	Yengo_Weighted_GRS	0.937189	-0.18799	0.0500361	0.000173848	0.00280513	0.942373	-0.117974	0.0451866	0.00905979	0.00107011	bmi
lhdlpl_delta	delta response	bmi	Yengo_Weighted_GRS	5021	0	7	TRUE	0.986929	0.962957	bmi	lhdlpl_delta	5021	0.938058	0	0.241325	0.00791257	-0.0284566	0.00395331	-7.19816	7.01523e-13	-0.0284566	0.00466666	-6.09785	1.07507e-09	bmi	Yengo_Weighted_GRS	0.894838	3.16139	0.203714	4.36092e-53	0.0457869	0.982319	1.75496	0.158497	3.63095e-28	0.0136686	lhdlpl_delta	Yengo_Weighted_GRS	0.934647	-0.196361	0.0501833	9.24129e-05	0.00304124	0.940779	-0.117613	0.0449075	0.00884545	0.00105695	bmi
lhdlc_delta	delta response	bmi	Yengo_Weighted_GRS	5021	0	7	TRUE	0.980977	0.962718	bmi	lhdlc_delta	5021	0.943293	0	0.202446	0.00685614	-0.0262641	0.00401895	-6.53508	6.99482e-11	-0.0262641	0.004827	-5.44109	5.29551e-08	bmi	Yengo_Weighted_GRS	0.894677	3.16201	0.203705	4.12281e-53	0.0458081	0.982264	1.75675	0.158484	3.18085e-28	0.0136965	lhdlc_delta	Yengo_Weighted_GRS	0.940514	-0.164883	0.0497747	0.000930879	0.00218158	0.945019	-0.109164	0.0456144	0.0167397	0.000926291	bmi
lhdlce_delta	delta response	bmi	Yengo_Weighted_GRS	5021	0	7	TRUE	0.980636	0.962731	bmi	lhdlce_delta	5021	0.943415	0	0.197606	0.00635041	-0.0253035	0.00403536	-6.27044	3.90522e-10	-0.0253035	0.00487429	-5.19121	2.08929e-07	bmi	Yengo_Weighted_GRS	0.895161	3.16201	0.203705	4.12281e-53	0.0458081	0.982213	1.75675	0.158484	3.18085e-28	0.0136965	lhdlce_delta	Yengo_Weighted_GRS	0.939368	-0.158848	0.049831	0.00144273	0.00202054	0.944063	-0.107584	0.0457861	0.0188268	0.000897794	bmi
lhdlfc_delta	delta response	bmi	Yengo_Weighted_GRS	5022	0	7	TRUE	0.981306	0.962926	bmi	lhdlfc_delta	5022	0.943311	0	0.222186	0.00802436	-0.0282557	0.00394643	-7.15982	9.25894e-13	-0.0282557	0.0046829	-6.03381	1.60142e-09	bmi	Yengo_Weighted_GRS	0.895547	3.16219	0.203685	3.97571e-53	0.045813	0.98233	1.75669	0.158468	3.15564e-28	0.0136953	lhdlfc_delta	Yengo_Weighted_GRS	0.943194	-0.194689	0.0494706	8.41672e-05	0.00307571	0.944551	-0.128208	0.0448185	0.00424611	0.001292	bmi
lhdltg_delta	delta response	bmi	Yengo_Weighted_GRS	5023	0	7	TRUE	0.98653	0.962799	bmi	lhdltg_delta	5023	0.948272	0	0.201096	2.61622e-05	0.00162317	0.00402342	0.40343	0.686649	0.00162317	0.00489665	0.331486	0.740278	bmi	Yengo_Weighted_GRS	0.895692	3.16507	0.203643	3.06833e-53	0.0459021	0.98229	1.75635	0.158509	3.33137e-28	0.0136893	lhdltg_delta	Yengo_Weighted_GRS	0.944339	-0.109283	0.0498312	0.028348	0.000956971	0.948243	-0.0325001	0.0455106	0.475186	8.19695e-05	bmi
mhdlp_delta	delta response	bmi	Yengo_Weighted_GRS	5467	3	7	TRUE	0.976549	0.963527	bmi	mhdlp_delta	5467	0.930664	0	0.245368	0.000581849	-0.00772724	0.00378205	-2.04313	0.0410876	-0.00772724	0.00427692	-1.80673	0.0708045	bmi	Yengo_Weighted_GRS	0.893507	3.21295	0.195194	1.86983e-59	0.047236	0.980433	1.81445	0.152515	3.088e-32	0.0146131	mhdlp_delta	Yengo_Weighted_GRS	0.930914	-0.0654674	0.0485087	0.1772	0.000333178	0.930728	0.0129866	0.0430097	0.762704	1.27176e-05	bmi
mhdll_delta	delta response	bmi	Yengo_Weighted_GRS	5465	0	7	TRUE	0.975531	0.963856	bmi	mhdll_delta	5465	0.937278	0	0.239499	0.000760566	-0.00880432	0.00378441	-2.32647	0.0200302	-0.00880432	0.00430954	-2.04298	0.0410543	bmi	Yengo_Weighted_GRS	0.891619	3.21207	0.195187	1.99253e-59	0.0472308	0.979367	1.81452	0.152538	3.13986e-32	0.0146208	mhdll_delta	Yengo_Weighted_GRS	0.930282	-0.0665124	0.0483498	0.168986	0.000346285	0.934412	0.014612	0.0430401	0.734248	1.62121e-05	bmi
mhdlpl_delta	delta response	bmi	Yengo_Weighted_GRS	5470	0	7	TRUE	0.982557	0.962323	bmi	mhdlpl_delta	5470	0.922809	0	0.266032	0.000665312	-0.00823006	0.00371406	-2.21592	0.0267386	-0.00823006	0.00418301	-1.9675	0.0491261	bmi	Yengo_Weighted_GRS	0.892155	3.22775	0.195001	4.36331e-60	0.0477159	0.980774	1.82026	0.152349	1.69859e-32	0.0147181	mhdlpl_delta	Yengo_Weighted_GRS	0.931364	-0.0670714	0.0482645	0.164688	0.000353051	0.920793	0.0148684	0.0422093	0.724661	1.68273e-05	bmi
mhdlc_delta	delta response	bmi	Yengo_Weighted_GRS	5458	0	7	TRUE	0.971042	0.961592	bmi	mhdlc_delta	5458	0.937636	0	0.210472	0.00150742	-0.0124031	0.00386101	-3.21241	0.00132398	-0.0124031	0.00446181	-2.77985	0.00543847	bmi	Yengo_Weighted_GRS	0.893519	3.21548	0.195369	1.93547e-59	0.0473001	0.983137	1.81418	0.152663	3.61334e-32	0.0146025	mhdlc_delta	Yengo_Weighted_GRS	0.929931	-0.0537621	0.0484181	0.266887	0.000225925	0.937837	0.0195359	0.0439378	0.656608	2.89317e-05	bmi
mhdlce_delta	delta response	bmi	Yengo_Weighted_GRS	5458	0	7	TRUE	0.970524	0.962488	bmi	mhdlce_delta	5458	0.942286	0	0.20849	0.0012636	-0.0113281	0.00385641	-2.93748	0.00332294	-0.0113281	0.00447315	-2.53247	0.0113264	bmi	Yengo_Weighted_GRS	0.891247	3.21548	0.195369	1.93547e-59	0.0473001	0.981205	1.81418	0.152663	3.61334e-32	0.0146025	mhdlce_delta	Yengo_Weighted_GRS	0.930613	-0.0360745	0.0483028	0.455192	0.00010222	0.936541	0.0288162	0.0438777	0.511376	6.32567e-05	bmi
mhdlfc_delta	delta response	bmi	Yengo_Weighted_GRS	5461	0	7	TRUE	0.978865	0.961354	bmi	mhdlfc_delta	5461	0.933093	0	0.24224	0.0026466	-0.0164189	0.00377787	-4.34607	1.4114e-05	-0.0164189	0.00428378	-3.8328	0.000126695	bmi	Yengo_Weighted_GRS	0.895496	3.21676	0.195305	1.60134e-59	0.0473406	0.980715	1.81348	0.152622	3.67129e-32	0.014591	mhdlfc_delta	Yengo_Weighted_GRS	0.932992	-0.108156	0.04834	0.0253007	0.000916167	0.935822	-0.0131616	0.0430261	0.759694	1.3157e-05	bmi
mhdltg_delta	delta response	bmi	Yengo_Weighted_GRS	5473	0	7	TRUE	0.980962	0.961654	bmi	mhdltg_delta	5473	0.932106	0	0.244621	0.00389546	0.0187231	0.00354145	5.28685	1.29319e-07	0.0187231	0.00431893	4.33512	1.45678e-05	bmi	Yengo_Weighted_GRS	0.892687	3.2188	0.195439	1.61035e-59	0.0472373	0.980357	1.81311	0.152733	4.16776e-32	0.014534	mhdltg_delta	Yengo_Weighted_GRS	0.954548	-0.0191386	0.0454867	0.673953	3.23572e-05	0.932022	-0.00351226	0.0404394	0.930792	1.05673e-06	bmi
shdlp_delta	delta response	bmi	Yengo_Weighted_GRS	5444	0	7	TRUE	0.994717	0.964201	bmi	shdlp_delta	5444	0.937646	0	0.295073	0.000526482	-0.00719234	0.0035844	-2.00657	0.0448452	-0.00719234	0.00401878	-1.78968	0.0735047	bmi	Yengo_Weighted_GRS	0.894319	3.22206	0.195914	2.36427e-59	0.047349	0.98138	1.81704	0.153117	4.39477e-32	0.0146049	shdlp_delta	Yengo_Weighted_GRS	0.940404	-0.0947287	0.0476391	0.0468102	0.000726043	0.940561	-0.00338214	0.0408353	0.933995	8.97655e-07	bmi
shdll_delta	delta response	bmi	Yengo_Weighted_GRS	5444	0	7	TRUE	0.991713	0.962419	bmi	shdll_delta	5444	0.93835	0	0.287939	0.000881316	-0.00931938	0.00360782	-2.5831	0.00981769	-0.00931938	0.0040284	-2.31342	0.0206995	bmi	Yengo_Weighted_GRS	0.89249	3.22206	0.195914	2.36427e-59	0.047349	0.97986	1.81704	0.153117	4.39477e-32	0.0146049	shdll_delta	Yengo_Weighted_GRS	0.942032	-0.103741	0.0477062	0.0297042	0.000868194	0.937395	-0.00866899	0.0411121	0.833003	5.88004e-06	bmi
shdlpl_delta	delta response	bmi	Yengo_Weighted_GRS	5456	1	7	TRUE	0.969935	0.961134	bmi	shdlpl_delta	5456	0.939085	0	0.204222	0.00340984	0.0181459	0.00377129	4.81159	1.53807e-06	0.0181459	0.00436227	4.15973	3.18619e-05	bmi	Yengo_Weighted_GRS	0.893591	3.21804	0.195535	1.96621e-59	0.0473115	0.979576	1.82621	0.152932	1.84123e-32	0.014779	shdlpl_delta	Yengo_Weighted_GRS	0.945196	0.0356548	0.0471936	0.449981	0.000104643	0.932694	0.0531881	0.0430358	0.216548	0.000225871	bmi
shdlc_delta	delta response	bmi	Yengo_Weighted_GRS	5445	0	7	TRUE	0.996604	0.961962	bmi	shdlc_delta	5445	0.945664	0	0.239051	0.00785002	-0.0273826	0.00367149	-7.45818	1.01679e-13	-0.0273826	0.0040278	-6.79841	1.05783e-11	bmi	Yengo_Weighted_GRS	0.891997	3.22389	0.195857	1.89248e-59	0.0474182	0.981327	1.81774	0.153079	4.02118e-32	0.0146195	shdlc_delta	Yengo_Weighted_GRS	0.944408	-0.161482	0.0469228	0.000583005	0.00217118	0.949223	-0.0386839	0.0420177	0.357271	0.000120834	bmi
shdlce_delta	delta response	bmi	Yengo_Weighted_GRS	5445	0	7	TRUE	0.994781	0.962999	bmi	shdlce_delta	5445	0.949596	0	0.222844	0.00946549	-0.03001	0.00370316	-8.10387	6.53095e-16	-0.03001	0.00405656	-7.39789	1.38361e-13	bmi	Yengo_Weighted_GRS	0.892934	3.22389	0.195857	1.89248e-59	0.0474182	0.980774	1.81774	0.153079	4.02118e-32	0.0146195	shdlce_delta	Yengo_Weighted_GRS	0.944397	-0.167912	0.0468272	0.000339021	0.0023567	0.949017	-0.0433083	0.0424184	0.307311	0.000152042	bmi
shdlfc_delta	delta response	bmi	Yengo_Weighted_GRS	5443	0	7	TRUE	0.984395	0.961992	bmi	shdlfc_delta	5443	0.93576	0	0.259913	0.00099474	0.00984088	0.00365617	2.69158	0.00713334	0.00984088	0.00420364	2.34103	0.0192304	bmi	Yengo_Weighted_GRS	0.891501	3.22067	0.195987	2.91319e-59	0.0472847	0.980287	1.81812	0.153196	4.35018e-32	0.0146171	shdlfc_delta	Yengo_Weighted_GRS	0.942481	-0.0494197	0.0474608	0.297795	0.000199234	0.934048	-0.0133021	0.0416829	0.749643	1.40022e-05	bmi
shdltg_delta	delta response	bmi	Yengo_Weighted_GRS	5491	0	7	TRUE	0.99582	0.964054	bmi	shdltg_delta	5491	0.945373	0	0.285709	0.00423381	0.0195267	0.00343939	5.67738	1.43859e-08	0.0195267	0.00410727	4.75419	1.99248e-06	bmi	Yengo_Weighted_GRS	0.892871	3.23042	0.194796	2.63041e-60	0.0477127	0.980235	1.82075	0.152368	1.65902e-32	0.0146974	shdltg_delta	Yengo_Weighted_GRS	0.957679	0.019477	0.0454009	0.66794	3.3528e-05	0.946604	0.020129	0.0392642	0.608214	3.47241e-05	bmi
xxlvldlplpct_delta	delta response	bmi	Yengo_Weighted_GRS	4389	13	7	TRUE	0.919751	0.957952	bmi	xxlvldlplpct_delta	4389	0.923907	0	0.227448	0.00805666	-0.0277223	0.0041226	-6.72447	1.99142e-11	-0.0277223	0.00538172	-5.15121	2.58816e-07	bmi	Yengo_Weighted_GRS	0.89164	3.07826	0.220402	2.09467e-43	0.0425712	0.97567	1.73568	0.173811	3.12295e-23	0.013122	xxlvldlplpct_delta	Yengo_Weighted_GRS	0.943716	-0.225379	0.0530414	2.19079e-05	0.00409868	0.926953	-0.121833	0.047936	0.0110698	0.0011612	bmi
xxlvldlcpct_delta	delta response	bmi	Yengo_Weighted_GRS	4453	0	7	TRUE	0.899416	0.959115	bmi	xxlvldlcpct_delta	4453	0.931159	0	0.0844971	5.28196e-06	0.000745622	0.00467977	0.159329	0.873417	0.000745622	0.00536836	0.138892	0.889536	bmi	Yengo_Weighted_GRS	0.891095	3.11222	0.218405	4.35161e-45	0.0436301	0.976501	1.7512	0.171741	3.79838e-24	0.0133651	xxlvldlcpct_delta	Yengo_Weighted_GRS	0.930201	-0.00584607	0.0551307	0.915555	2.52628e-06	0.931184	-0.0277965	0.0539368	0.606332	5.52578e-05	bmi
xxlvldlcepct_delta	delta response	bmi	Yengo_Weighted_GRS	4455	0	7	TRUE	0.944751	0.959056	bmi	xxlvldlcepct_delta	4455	0.932075	0	0.195123	0.00176431	0.0138713	0.00446548	3.10633	0.00190629	0.0138713	0.00528058	2.62685	0.008618	bmi	Yengo_Weighted_GRS	0.891033	3.11289	0.218366	4.02789e-45	0.043644	0.97654	1.76145	0.17178	2.12928e-24	0.0135227	xxlvldlcepct_delta	Yengo_Weighted_GRS	0.926194	0.0809272	0.056129	0.149427	0.000466615	0.932812	0.0161065	0.0515539	0.754736	1.78854e-05	bmi
xxlvldlfcpct_delta	delta response	bmi	Yengo_Weighted_GRS	4426	4	7	TRUE	0.889014	0.958918	bmi	xxlvldlfcpct_delta	4426	0.900121	0	0.201525	0.00564738	-0.0236159	0.00424641	-5.56138	2.8361e-08	-0.0236159	0.00550101	-4.29301	1.76267e-05	bmi	Yengo_Weighted_GRS	0.891243	3.10778	0.219237	1.21848e-44	0.0434475	0.976171	1.74384	0.172708	1.03382e-23	0.0132359	xxlvldlfcpct_delta	Yengo_Weighted_GRS	0.925312	-0.157239	0.053641	0.00339245	0.00193852	0.904041	-0.0662334	0.0492232	0.17851	0.000332795	bmi
xxlvldltgpct_delta	delta response	bmi	Yengo_Weighted_GRS	4436	0	7	TRUE	0.874476	0.958977	bmi	xxlvldltgpct_delta	4436	0.931649	0	0.0419495	0.00113367	0.0106936	0.00469557	2.27737	0.0228118	0.0106936	0.00537375	1.98996	0.046595	bmi	Yengo_Weighted_GRS	0.890979	3.1024	0.218812	1.16477e-44	0.043371	0.976287	1.72953	0.172062	1.61941e-23	0.0130423	xxlvldltgpct_delta	Yengo_Weighted_GRS	0.933108	0.0553083	0.0540502	0.306233	0.000236096	0.932357	0.0476769	0.0541284	0.378468	0.000169754	bmi
xlvldlplpct_delta	delta response	bmi	Yengo_Weighted_GRS	4668	13	7	TRUE	0.891649	0.958857	bmi	xlvldlplpct_delta	4668	0.935388	0	0.123407	0.000625533	-0.00819636	0.00451657	-1.81473	0.0696303	-0.00819636	0.00576094	-1.42275	0.15481	bmi	Yengo_Weighted_GRS	0.896475	3.11889	0.21512	1.26339e-46	0.0431078	0.975085	1.72708	0.170823	8.77805e-24	0.0127616	xlvldlplpct_delta	Yengo_Weighted_GRS	0.928819	-0.149395	0.0552632	0.00688974	0.00156377	0.936127	-0.148287	0.0529646	0.00513575	0.00148741	bmi
xlvldlcpct_delta	delta response	bmi	Yengo_Weighted_GRS	4734	0	7	TRUE	0.903313	0.959311	bmi	xlvldlcpct_delta	4734	0.928323	0	0.210626	9.75887e-05	-0.00327911	0.0043105	-0.760725	0.44686	-0.00327911	0.00519144	-0.631638	0.527623	bmi	Yengo_Weighted_GRS	0.894145	3.12935	0.2136	1.45118e-47	0.0433907	0.975375	1.77608	0.169474	2.03762e-25	0.0135052	xlvldlcpct_delta	Yengo_Weighted_GRS	0.924734	0.0462723	0.055636	0.405622	0.000146158	0.928189	-0.0186985	0.0505658	0.71156	2.30613e-05	bmi
xlvldlcepct_delta	delta response	bmi	Yengo_Weighted_GRS	4724	0	7	TRUE	0.926732	0.959188	bmi	xlvldlcepct_delta	4724	0.912667	0	0.229147	0.000524751	0.0076307	0.00427926	1.78318	0.0746216	0.0076307	0.00544711	1.40087	0.161253	bmi	Yengo_Weighted_GRS	0.893862	3.12642	0.214065	2.76675e-47	0.0432203	0.975147	1.78408	0.169955	1.70427e-25	0.0135961	xlvldlcepct_delta	Yengo_Weighted_GRS	0.924632	0.108651	0.0559694	0.0522863	0.000797434	0.91302	0.0341546	0.0503035	0.49719	7.61231e-05	bmi
xlvldlfcpct_delta	delta response	bmi	Yengo_Weighted_GRS	4733	0	7	TRUE	0.882321	0.959456	bmi	xlvldlfcpct_delta	4733	0.927561	0	0.157269	0.001595	-0.0132175	0.0044411	-2.97618	0.00293357	-0.0132175	0.00557734	-2.36986	0.0177948	bmi	Yengo_Weighted_GRS	0.894415	3.15476	0.213406	2.23563e-48	0.0441524	0.97541	1.77751	0.16934	1.71344e-25	0.0135356	xlvldlfcpct_delta	Yengo_Weighted_GRS	0.922271	-0.0228877	0.055416	0.679614	3.60548e-05	0.927514	-0.0627111	0.0520918	0.228705	0.000261385	bmi
xlvldltgpct_delta	delta response	bmi	Yengo_Weighted_GRS	4729	0	7	TRUE	0.893377	0.959326	bmi	xlvldltgpct_delta	4729	0.928564	0	0.183409	0.000659473	0.00850852	0.00437845	1.94327	0.0520434	0.00850852	0.00540393	1.5745	0.115371	bmi	Yengo_Weighted_GRS	0.894022	3.12972	0.213601	1.42164e-47	0.0434439	0.975357	1.77499	0.169476	2.18106e-25	0.0135023	xlvldltgpct_delta	Yengo_Weighted_GRS	0.925173	0.0052995	0.0555382	0.923985	1.92619e-06	0.928372	0.05546	0.0513479	0.280161	0.000203839	bmi
lvldlplpct_delta	delta response	bmi	Yengo_Weighted_GRS	5267	0	7	TRUE	0.953052	0.96212	bmi	lvldlplpct_delta	5267	0.918352	0	0.154039	4.22715e-08	-6.80466e-05	0.00421573	-0.0161411	0.987122	-6.80466e-05	0.00519578	-0.0130965	0.989551	bmi	Yengo_Weighted_GRS	0.891736	3.202	0.200549	4.47742e-56	0.0461814	0.978676	1.83477	0.158069	9.0079e-31	0.0146818	lvldlplpct_delta	Yengo_Weighted_GRS	0.929919	-0.139811	0.0518505	0.00703125	0.00137904	0.922151	-0.0971198	0.0487169	0.0462525	0.000644326	bmi
lvldlcpct_delta	delta response	bmi	Yengo_Weighted_GRS	5277	0	7	TRUE	0.886458	0.962278	bmi	lvldlcpct_delta	5277	0.932991	0	0.164869	0.00692236	-0.0270714	0.00411394	-6.58039	5.15121e-11	-0.0270714	0.00470811	-5.74994	8.92746e-09	bmi	Yengo_Weighted_GRS	0.893809	3.1671	0.200292	4.62453e-55	0.0452543	0.979352	1.81641	0.157502	2.10387e-30	0.0144282	lvldlcpct_delta	Yengo_Weighted_GRS	0.934388	-0.0568688	0.0508383	0.263353	0.000237159	0.934271	-0.0716806	0.0476107	0.132242	0.000365209	bmi
lvldlcepct_delta	delta response	bmi	Yengo_Weighted_GRS	5277	4	7	TRUE	0.938013	0.961953	bmi	lvldlcepct_delta	5277	0.913155	0	0.287694	0.00040433	-0.00687038	0.00398974	-1.72201	0.0851266	-0.00687038	0.00494104	-1.39047	0.164385	bmi	Yengo_Weighted_GRS	0.891866	3.18345	0.200314	1.37275e-55	0.0456922	0.97896	1.83551	0.157615	5.81949e-31	0.0147149	lvldlcepct_delta	Yengo_Weighted_GRS	0.92292	0.0484371	0.0534235	0.364627	0.000155812	0.910797	-0.0307992	0.0460485	0.503625	6.1027e-05	bmi
lvldlfcpct_delta	delta response	bmi	Yengo_Weighted_GRS	5282	3	7	TRUE	0.870646	0.961702	bmi	lvldlfcpct_delta	5282	0.926613	0	0.0597828	0.0117687	-0.0346054	0.00427745	-8.0902	7.34356e-16	-0.0346054	0.00516208	-6.70377	2.03106e-11	bmi	Yengo_Weighted_GRS	0.891992	3.17245	0.200358	3.32496e-55	0.0453313	0.977995	1.8295	0.157499	8.14834e-31	0.0146103	lvldlfcpct_delta	Yengo_Weighted_GRS	0.928964	-0.158721	0.0498033	0.00144612	0.00191993	0.930671	-0.099833	0.049629	0.0443149	0.000736127	bmi
lvldltgpct_delta	delta response	bmi	Yengo_Weighted_GRS	5261	5	7	TRUE	0.885922	0.961257	bmi	lvldltgpct_delta	5261	0.932382	0	0.138099	0.00603998	0.0255271	0.00422549	6.04122	1.63572e-09	0.0255271	0.00495514	5.15163	2.58229e-07	bmi	Yengo_Weighted_GRS	0.892923	3.17399	0.200813	5.16028e-55	0.0453492	0.979731	1.81403	0.15783	3.27902e-30	0.0143552	lvldltgpct_delta	Yengo_Weighted_GRS	0.933144	0.10277	0.0514056	0.0456379	0.000759416	0.933178	0.104901	0.0488839	0.0319249	0.000766771	bmi
mvldlplpct_delta	delta response	bmi	Yengo_Weighted_GRS	5466	0	7	TRUE	0.951894	0.964217	bmi	mvldlplpct_delta	5466	0.921621	0	0.0920429	0.000767089	0.00898247	0.00420036	2.1385	0.0325208	0.00898247	0.00500681	1.79405	0.0728054	bmi	Yengo_Weighted_GRS	0.892641	3.26113	0.195737	7.84128e-61	0.0483459	0.980967	1.83582	0.153074	1.00147e-32	0.0148389	mvldlplpct_delta	Yengo_Weighted_GRS	0.929596	-0.126636	0.0492413	0.0101449	0.00120898	0.924744	-0.136976	0.0479135	0.00426835	0.00136998	bmi
mvldlcpct_delta	delta response	bmi	Yengo_Weighted_GRS	5457	0	7	TRUE	0.950083	0.963447	bmi	mvldlcpct_delta	5457	0.918463	0	0.326003	0.000104502	-0.00352394	0.0038498	-0.915357	0.360045	-0.00352394	0.00455295	-0.773991	0.438936	bmi	Yengo_Weighted_GRS	0.892468	3.22358	0.195901	2.04044e-59	0.0472902	0.981164	1.81719	0.153315	5.1798e-32	0.0145574	mvldlcpct_delta	Yengo_Weighted_GRS	0.923924	-0.0415788	0.0524389	0.427871	0.000115237	0.920378	-0.0724561	0.0439417	0.0992232	0.000338991	bmi
mvldlcepct_delta	delta response	bmi	Yengo_Weighted_GRS	5458	2	7	TRUE	0.954924	0.964594	bmi	mvldlcepct_delta	5458	0.911662	0	0.335243	4.12923e-08	6.98677e-05	0.00381308	0.0183232	0.985382	6.98677e-05	0.00463033	0.0150891	0.987961	bmi	Yengo_Weighted_GRS	0.893573	3.22085	0.195963	2.75925e-59	0.0471767	0.979418	1.81825	0.153333	4.85877e-32	0.014567	mvldlcepct_delta	Yengo_Weighted_GRS	0.924567	0.00321958	0.0523184	0.950933	6.94088e-07	0.909219	-0.0424017	0.0435359	0.330126	0.000116644	bmi
mvldlfcpct_delta	delta response	bmi	Yengo_Weighted_GRS	5479	0	7	TRUE	0.934157	0.964054	bmi	mvldlfcpct_delta	5479	0.923594	0	0.095892	0.00252301	-0.0164524	0.00422804	-3.89125	0.000100923	-0.0164524	0.00528191	-3.11485	0.00184036	bmi	Yengo_Weighted_GRS	0.892721	3.2578	0.195321	5.80451e-61	0.0483381	0.979553	1.83282	0.152768	9.4914e-33	0.0148201	mvldlfcpct_delta	Yengo_Weighted_GRS	0.929219	-0.186126	0.0496003	0.00017688	0.00256441	0.926054	-0.106757	0.048251	0.0269716	0.000817217	bmi
mvldltgpct_delta	delta response	bmi	Yengo_Weighted_GRS	5469	4	7	TRUE	0.949665	0.962112	bmi	mvldltgpct_delta	5469	0.925173	0	0.302901	7.25221e-05	0.00293478	0.00390974	0.750633	0.452906	0.00293478	0.00464253	0.63215	0.527289	bmi	Yengo_Weighted_GRS	0.893496	3.21673	0.195668	2.58204e-59	0.0471071	0.98212	1.81437	0.153164	5.59375e-32	0.0145191	mvldltgpct_delta	Yengo_Weighted_GRS	0.921655	0.0511016	0.0523715	0.329231	0.000174122	0.924487	0.0861581	0.0446243	0.0535672	0.000479524	bmi
svldlplpct_delta	delta response	bmi	Yengo_Weighted_GRS	5470	0	7	TRUE	0.964461	0.963283	bmi	svldlplpct_delta	5470	0.930289	0	0.263444	0.000288415	0.00546716	0.00375384	1.45642	0.145335	0.00546716	0.0042077	1.29932	0.193834	bmi	Yengo_Weighted_GRS	0.891903	3.24314	0.194964	1.18669e-60	0.0481677	0.981675	1.83263	0.15255	7.88258e-33	0.0149054	svldlplpct_delta	Yengo_Weighted_GRS	0.937396	0.0196594	0.048755	0.686796	2.97344e-05	0.931042	0.00923669	0.0427132	0.828802	6.36095e-06	bmi
svldlcpct_delta	delta response	bmi	Yengo_Weighted_GRS	5496	0	7	TRUE	0.964368	0.961007	bmi	svldlcpct_delta	5496	0.935116	0	0.320649	0.0025783	-0.0168891	0.00371593	-4.54505	5.61099e-06	-0.0168891	0.00439029	-3.84691	0.000119615	bmi	Yengo_Weighted_GRS	0.893471	3.22267	0.194991	6.39591e-60	0.0473634	0.981423	1.81226	0.152618	3.992e-32	0.014516	svldlcpct_delta	Yengo_Weighted_GRS	0.93037	-0.071364	0.0503723	0.156618	0.000365197	0.936935	-0.0639344	0.0424499	0.132096	0.000284077	bmi
svldlcepct_delta	delta response	bmi	Yengo_Weighted_GRS	5496	0	7	TRUE	0.962336	0.964672	bmi	svldlcepct_delta	5496	0.930496	0	0.334143	0.00245502	-0.0165011	0.00368346	-4.47978	7.62497e-06	-0.0165011	0.00438868	-3.75992	0.000169966	bmi	Yengo_Weighted_GRS	0.892513	3.24081	0.194659	9.34164e-61	0.0480279	0.980723	1.81975	0.152401	1.84509e-32	0.0146723	svldlcepct_delta	Yengo_Weighted_GRS	0.932818	-0.0862941	0.0503606	0.0866727	0.000534145	0.930501	-0.0800776	0.0420176	0.0567274	0.000445667	bmi
svldlfcpct_delta	delta response	bmi	Yengo_Weighted_GRS	5455	0	7	TRUE	0.970984	0.962441	bmi	svldlfcpct_delta	5455	0.930641	0	0.175625	0.00355117	-0.0192221	0.00398473	-4.82393	1.44626e-06	-0.0192221	0.00463242	-4.14946	3.33258e-05	bmi	Yengo_Weighted_GRS	0.892373	3.23459	0.195821	7.57719e-60	0.0476519	0.979989	1.81714	0.153098	4.2791e-32	0.0145753	svldlfcpct_delta	Yengo_Weighted_GRS	0.933304	-0.195865	0.0489437	6.36832e-05	0.00292828	0.934302	-0.138977	0.0454773	0.00225427	0.00142885	bmi
svldltgpct_delta	delta response	bmi	Yengo_Weighted_GRS	5498	0	7	TRUE	0.976856	0.961883	bmi	svldltgpct_delta	5498	0.943879	0	0.256608	0.00212209	0.0152711	0.00387345	3.9425	8.16486e-05	0.0152711	0.00462764	3.29997	0.000966948	bmi	Yengo_Weighted_GRS	0.890779	3.22713	0.195029	4.68404e-60	0.0474541	0.979731	1.8144	0.152611	3.36767e-32	0.0145379	svldltgpct_delta	Yengo_Weighted_GRS	0.927416	0.0965089	0.0501957	0.0545752	0.000672146	0.937081	0.0830694	0.0442309	0.0604229	0.000482622	bmi
xsvldlplpct_delta	delta response	bmi	Yengo_Weighted_GRS	5500	0	7	TRUE	0.984091	0.962507	bmi	xsvldlplpct_delta	5500	0.939444	0	0.345808	0.00252449	-0.0162122	0.00353613	-4.58472	4.64757e-06	-0.0162122	0.00415096	-3.90564	9.39758e-05	bmi	Yengo_Weighted_GRS	0.892768	3.24376	0.194742	8.20142e-61	0.0480387	0.980374	1.8243	0.152229	1.10872e-32	0.0147282	xsvldlplpct_delta	Yengo_Weighted_GRS	0.935569	-0.119529	0.0487388	0.0142201	0.00109274	0.943078	-0.0454778	0.040322	0.259426	0.000153333	bmi
xsvldlcpct_delta	delta response	bmi	Yengo_Weighted_GRS	5499	0	7	TRUE	0.983967	0.963536	bmi	xsvldlcpct_delta	5499	0.932299	0	0.448423	0.000732555	-0.00870466	0.00323665	-2.6894	0.0071798	-0.00870466	0.00381681	-2.28061	0.0225713	bmi	Yengo_Weighted_GRS	0.892814	3.24709	0.194825	6.99324e-61	0.0481022	0.980858	1.82364	0.152366	1.32352e-32	0.014703	xsvldlcpct_delta	Yengo_Weighted_GRS	0.940134	0.0204433	0.048641	0.674291	3.21334e-05	0.934277	0.00149592	0.0368935	0.967659	1.66733e-07	bmi
xsvldlcepct_delta	delta response	bmi	Yengo_Weighted_GRS	5500	0	7	TRUE	0.981964	0.962433	bmi	xsvldlcepct_delta	5500	0.925343	0	0.475496	0.000184266	-0.00437868	0.00316531	-1.38333	0.16662	-0.00437868	0.00377599	-1.15961	0.246208	bmi	Yengo_Weighted_GRS	0.892587	3.24753	0.194781	6.35863e-61	0.0481265	0.979207	1.82302	0.152338	1.35279e-32	0.0146955	xsvldlcepct_delta	Yengo_Weighted_GRS	0.93991	0.0631137	0.0487681	0.195664	0.000304537	0.926478	0.0229219	0.0360579	0.525	3.89237e-05	bmi
xsvldlfcpct_delta	delta response	bmi	Yengo_Weighted_GRS	5497	0	7	TRUE	0.978539	0.962113	bmi	xsvldlfcpct_delta	5497	0.941042	0	0.178797	0.00607169	-0.0245944	0.00387657	-6.34437	2.41378e-10	-0.0245944	0.00472859	-5.20121	1.97991e-07	bmi	Yengo_Weighted_GRS	0.892098	3.23067	0.19502	3.47425e-60	0.0475658	0.981063	1.81943	0.15252	2.10757e-32	0.0146234	xsvldlfcpct_delta	Yengo_Weighted_GRS	0.941595	-0.210155	0.0477039	1.07589e-05	0.00351945	0.945079	-0.100346	0.0443335	0.0236474	0.000777792	bmi
xsvldltgpct_delta	delta response	bmi	Yengo_Weighted_GRS	5498	0	7	TRUE	0.975422	0.960825	bmi	xsvldltgpct_delta	5498	0.941446	0	0.365896	0.00232632	0.0150866	0.00337549	4.46944	8.00157e-06	0.0150866	0.0039217	3.84695	0.0001196	bmi	Yengo_Weighted_GRS	0.890086	3.23465	0.195109	2.83457e-60	0.0476276	0.979331	1.81988	0.152598	2.18889e-32	0.0146108	xsvldltgpct_delta	Yengo_Weighted_GRS	0.950817	0.00810624	0.0473775	0.864152	5.32654e-06	0.940694	0.00473435	0.0385727	0.902319	1.76081e-06	bmi
idlplpct_delta	delta response	bmi	Yengo_Weighted_GRS	5483	0	7	TRUE	0.968559	0.962823	bmi	idlplpct_delta	5483	0.94993	0	0.390568	0.0041511	-0.0195446	0.00321371	-6.08161	1.27104e-09	-0.0195446	0.00356005	-5.48997	4.01992e-08	bmi	Yengo_Weighted_GRS	0.89273	3.20748	0.195216	2.96659e-59	0.0469415	0.981173	1.80652	0.152609	6.14531e-32	0.0144388	idlplpct_delta	Yengo_Weighted_GRS	0.959524	-0.165558	0.0459008	0.000312673	0.00236794	0.953584	-0.104601	0.0367002	0.00438619	0.000916564	bmi
idlcpct_delta	delta response	bmi	Yengo_Weighted_GRS	5477	0	7	TRUE	0.965779	0.964296	bmi	idlcpct_delta	5477	0.940435	0	0.4326	0.000200542	0.00430973	0.00311266	1.38458	0.166238	0.00430973	0.00354709	1.215	0.224365	bmi	Yengo_Weighted_GRS	0.890107	3.20617	0.195333	3.8629e-59	0.0469002	0.980489	1.81003	0.152689	5.06126e-32	0.0144977	idlcpct_delta	Yengo_Weighted_GRS	0.954642	0.0920798	0.0461191	0.0459219	0.000727556	0.938955	0.0637617	0.0354487	0.0721214	0.000338362	bmi
idlcepct_delta	delta response	bmi	Yengo_Weighted_GRS	5481	0	7	TRUE	0.975069	0.961914	bmi	idlcepct_delta	5481	0.939227	0	0.447155	0.00235418	0.0148546	0.00308975	4.80771	1.56788e-06	0.0148546	0.00348188	4.26627	1.98772e-05	bmi	Yengo_Weighted_GRS	0.892089	3.20794	0.195216	2.86371e-59	0.0469705	0.980322	1.80791	0.152614	5.55516e-32	0.0144661	idlcepct_delta	Yengo_Weighted_GRS	0.956343	0.147685	0.0463402	0.00144577	0.00185034	0.939395	0.0888886	0.0352411	0.0116874	0.000649971	bmi
idlfcpct_delta	delta response	bmi	Yengo_Weighted_GRS	5463	0	7	TRUE	0.93247	0.962474	bmi	idlfcpct_delta	5463	0.957024	0	0.18242	0.0177552	-0.0404482	0.00373166	-10.8392	4.25462e-27	-0.0404482	0.00421178	-9.60359	7.72068e-22	bmi	Yengo_Weighted_GRS	0.889657	3.22556	0.195417	9.12263e-60	0.0475193	0.980461	1.80438	0.152907	9.4874e-32	0.0144063	idlfcpct_delta	Yengo_Weighted_GRS	0.952709	-0.213269	0.0459632	3.56552e-06	0.00392694	0.959257	-0.0974875	0.0429444	0.0232415	0.000794941	bmi
idltgpct_delta	delta response	bmi	Yengo_Weighted_GRS	5478	0	7	TRUE	0.964743	0.962533	bmi	idltgpct_delta	5478	0.940262	0	0.39068	0.000163605	0.00386235	0.00320019	1.20691	0.227518	0.00386235	0.00362294	1.06608	0.286386	bmi	Yengo_Weighted_GRS	0.893238	3.21152	0.195142	1.94831e-59	0.0471292	0.98039	1.81332	0.152529	3.40584e-32	0.0145729	idltgpct_delta	Yengo_Weighted_GRS	0.957258	-0.0465045	0.045728	0.309208	0.000188834	0.941652	-0.0374776	0.0364191	0.303495	0.00011895	bmi
lldlplpct_delta	delta response	bmi	Yengo_Weighted_GRS	5456	0	7	TRUE	0.945576	0.961756	bmi	lldlplpct_delta	5456	0.958402	0	0.209411	0.00270122	0.0157337	0.00366192	4.29657	1.76507e-05	0.0157337	0.00408635	3.85031	0.000117969	bmi	Yengo_Weighted_GRS	0.890877	3.20369	0.194878	2.6123e-59	0.0472126	0.980649	1.81368	0.152377	2.89769e-32	0.014672	lldlplpct_delta	Yengo_Weighted_GRS	0.95071	0.0786233	0.0457869	0.086007	0.000540345	0.959378	0.00268839	0.0416206	0.948501	6.12582e-07	bmi
lldlcpct_delta	delta response	bmi	Yengo_Weighted_GRS	5472	0	7	TRUE	0.951857	0.966821	bmi	lldlcpct_delta	5472	0.954525	0	0.316774	0.000310009	-0.00533081	0.00339961	-1.56807	0.116924	-0.00533081	0.00392952	-1.35661	0.174906	bmi	Yengo_Weighted_GRS	0.891638	3.21018	0.194867	1.51169e-59	0.0472677	0.981085	1.81935	0.152349	1.82181e-32	0.0147251	lldlcpct_delta	Yengo_Weighted_GRS	0.952298	0.00660206	0.0458049	0.8854	3.79792e-06	0.949025	0.0190816	0.038633	0.621383	3.07706e-05	bmi
lldlcepct_delta	delta response	bmi	Yengo_Weighted_GRS	5460	2	7	TRUE	0.954499	0.962688	bmi	lldlcepct_delta	5460	0.94707	0	0.325227	0.000885558	0.00922631	0.00346354	2.66384	0.00774837	0.00922631	0.00402483	2.29235	0.0218856	bmi	Yengo_Weighted_GRS	0.891637	3.20089	0.194917	3.44283e-59	0.0470828	0.981011	1.8119	0.152408	3.411e-32	0.0146313	lldlcepct_delta	Yengo_Weighted_GRS	0.945932	0.0273428	0.0469164	0.560053	6.22265e-05	0.945436	0.0210941	0.0393444	0.591884	3.59174e-05	bmi
lldlfcpct_delta	delta response	bmi	Yengo_Weighted_GRS	5474	0	7	TRUE	0.914422	0.963114	bmi	lldlfcpct_delta	5474	0.967306	0	0.129206	0.015171	-0.0361695	0.00372179	-9.71829	3.81686e-22	-0.0361695	0.00412164	-8.77551	1.70136e-18	bmi	Yengo_Weighted_GRS	0.893889	3.23041	0.195185	4.48662e-60	0.0476722	0.980929	1.81052	0.152702	4.93701e-32	0.0145103	lldlfcpct_delta	Yengo_Weighted_GRS	0.966299	-0.0712803	0.0444902	0.109178	0.00046888	0.965069	-0.0209123	0.0427501	0.624737	3.91064e-05	bmi
lldltgpct_delta	delta response	bmi	Yengo_Weighted_GRS	5485	0	7	TRUE	0.96392	0.963538	bmi	lldltgpct_delta	5485	0.941671	0	0.368898	3.63961e-05	-0.00182468	0.00326009	-0.559703	0.575705	-0.00182468	0.00386323	-0.47232	0.636698	bmi	Yengo_Weighted_GRS	0.888789	3.21654	0.194839	8.635e-60	0.0473522	0.980257	1.81211	0.152341	3.14343e-32	0.0145709	lldltgpct_delta	Yengo_Weighted_GRS	0.95371	-0.0597864	0.0457341	0.191179	0.000311581	0.933212	-0.0380287	0.0370748	0.305066	0.000122221	bmi
mldlplpct_delta	delta response	bmi	Yengo_Weighted_GRS	5464	0	7	TRUE	0.953768	0.963132	bmi	mldlplpct_delta	5464	0.959211	0	0.182897	0.00725717	0.02601	0.00375194	6.93241	4.62056e-12	0.02601	0.00426627	6.09666	1.08309e-09	bmi	Yengo_Weighted_GRS	0.890279	3.21105	0.19491	1.49929e-59	0.0473381	0.98003	1.81129	0.152394	3.52623e-32	0.0146014	mldlplpct_delta	Yengo_Weighted_GRS	0.950457	0.119144	0.0461604	0.00987509	0.00121821	0.957887	0.0339188	0.0427911	0.428011	9.57112e-05	bmi
mldlcpct_delta	delta response	bmi	Yengo_Weighted_GRS	5459	3	7	TRUE	0.957554	0.965486	bmi	mldlcpct_delta	5459	0.958042	0	0.246357	0.00194165	-0.013396	0.00358951	-3.73199	0.000191924	-0.013396	0.0041298	-3.24374	0.00117971	bmi	Yengo_Weighted_GRS	0.893601	3.20446	0.194752	2.07351e-59	0.0472676	0.979078	1.81499	0.152262	2.35465e-32	0.0147039	mldlcpct_delta	Yengo_Weighted_GRS	0.952715	-0.0339245	0.0459586	0.460453	9.98381e-05	0.955123	0.00334614	0.040762	0.934578	9.41854e-07	bmi
mldlcepct_delta	delta response	bmi	Yengo_Weighted_GRS	5456	0	7	TRUE	0.950503	0.961714	bmi	mldlcepct_delta	5456	0.95927	0	0.225994	0.00242159	-0.0150209	0.00365343	-4.11146	3.99005e-05	-0.0150209	0.00418378	-3.59027	0.000330338	bmi	Yengo_Weighted_GRS	0.889794	3.20412	0.194853	2.4427e-59	0.047236	0.980465	1.81166	0.152327	3.23025e-32	0.0146409	mldlcepct_delta	Yengo_Weighted_GRS	0.949287	-0.0667124	0.0461521	0.148377	0.000382957	0.955591	-0.0121261	0.0415031	0.770165	1.22671e-05	bmi
mldlfcpct_delta	delta response	bmi	Yengo_Weighted_GRS	5455	0	7	TRUE	0.966668	0.961189	bmi	mldlfcpct_delta	5455	0.943186	0	0.221586	0.00372143	0.0185674	0.00365362	5.08191	3.86246e-07	0.0185674	0.00418322	4.43854	9.05724e-06	bmi	Yengo_Weighted_GRS	0.893226	3.21316	0.195236	1.95863e-59	0.0473213	0.980269	1.82138	0.152562	1.89991e-32	0.0147391	mldlfcpct_delta	Yengo_Weighted_GRS	0.954738	0.166154	0.0460444	0.00031066	0.0023823	0.940615	0.0615363	0.0415959	0.139096	0.000316747	bmi
mldltgpct_delta	delta response	bmi	Yengo_Weighted_GRS	5478	1	7	TRUE	0.966449	0.962663	bmi	mldltgpct_delta	5478	0.934182	0	0.376375	0.000216426	-0.00451517	0.00329064	-1.37212	0.170082	-0.00451517	0.00389875	-1.15811	0.24682	bmi	Yengo_Weighted_GRS	0.890563	3.20736	0.194591	1.30979e-59	0.0472668	0.980474	1.80967	0.152137	3.14966e-32	0.0145913	mldltgpct_delta	Yengo_Weighted_GRS	0.949503	-0.082221	0.046345	0.0761012	0.000574442	0.928062	-0.0531461	0.0373508	0.154825	0.000232731	bmi
sldlplpct_delta	delta response	bmi	Yengo_Weighted_GRS	5460	3	7	TRUE	0.959306	0.963463	bmi	sldlplpct_delta	5460	0.961116	0	0.177228	0.00711123	0.0255214	0.0037333	6.83614	9.03327e-12	0.0255214	0.00420398	6.07076	1.27306e-09	bmi	Yengo_Weighted_GRS	0.892831	3.20407	0.194728	2.0727e-59	0.0472593	0.980805	1.81138	0.152233	3.02584e-32	0.0146439	sldlplpct_delta	Yengo_Weighted_GRS	0.950847	0.146435	0.0456964	0.00136069	0.00187791	0.960793	0.0500288	0.0425115	0.239315	0.000212509	bmi
sldlcpct_delta	delta response	bmi	Yengo_Weighted_GRS	5457	2	7	TRUE	0.956053	0.964268	bmi	sldlcpct_delta	5457	0.963539	0	0.204253	0.00467391	-0.0205707	0.00365122	-5.63392	1.85069e-08	-0.0205707	0.00410802	-5.00744	5.51589e-07	bmi	Yengo_Weighted_GRS	0.891859	3.20185	0.194778	2.65416e-59	0.0471986	0.982013	1.80805	0.152303	4.16657e-32	0.0145894	sldlcpct_delta	Yengo_Weighted_GRS	0.954954	-0.0707056	0.0454797	0.120084	0.000442879	0.959631	-0.0126289	0.0415301	0.761072	1.36961e-05	bmi
sldlcepct_delta	delta response	bmi	Yengo_Weighted_GRS	5456	2	7	TRUE	0.956907	0.966494	bmi	sldlcepct_delta	5456	0.96175	0	0.18594	0.0060623	-0.0235669	0.00371531	-6.34319	2.4336e-10	-0.0235669	0.00417534	-5.64432	1.65839e-08	bmi	Yengo_Weighted_GRS	0.890428	3.20516	0.194848	2.23137e-59	0.0472675	0.98009	1.809	0.152315	3.91833e-32	0.0145957	sldlcepct_delta	Yengo_Weighted_GRS	0.953885	-0.114135	0.0457381	0.012611	0.00114043	0.958977	-0.034874	0.0422899	0.409611	0.00010321	bmi
sldlfcpct_delta	delta response	bmi	Yengo_Weighted_GRS	5485	0	7	TRUE	0.960809	0.963836	bmi	sldlfcpct_delta	5485	0.93635	0	0.338975	0.00358176	0.0177737	0.00327611	5.42524	6.03821e-08	0.0177737	0.0037253	4.77108	1.83241e-06	bmi	Yengo_Weighted_GRS	0.890389	3.23419	0.194927	2.31861e-60	0.0478073	0.98052	1.82666	0.152369	1.05384e-32	0.0147854	sldlfcpct_delta	Yengo_Weighted_GRS	0.959145	0.213669	0.0448381	1.93395e-06	0.00412454	0.93306	0.0927391	0.0373537	0.013068	0.000753305	bmi
sldltgpct_delta	delta response	bmi	Yengo_Weighted_GRS	5480	0	7	TRUE	0.960152	0.963171	bmi	sldltgpct_delta	5480	0.951856	0	0.302896	0.00145632	0.0114091	0.00338837	3.36713	0.000764826	0.0114091	0.00391591	2.91352	0.00357377	bmi	Yengo_Weighted_GRS	0.891607	3.20576	0.194798	1.9616e-59	0.04711	0.980068	1.80811	0.152261	3.97342e-32	0.0145336	sldltgpct_delta	Yengo_Weighted_GRS	0.958594	-0.0280543	0.0451928	0.534777	7.03411e-05	0.950769	-0.032908	0.0385347	0.393152	9.38608e-05	bmi
xlhdlplpct_delta	delta response	bmi	Yengo_Weighted_GRS	5047	0	7	TRUE	0.903967	0.96393	bmi	xlhdlplpct_delta	5047	0.955941	0	0.281663	0.0234671	-0.0457983	0.00358558	-12.7729	8.696e-37	-0.0457983	0.00381845	-11.994	3.82208e-33	bmi	Yengo_Weighted_GRS	0.894755	3.14906	0.201278	6.49442e-54	0.0462737	0.982382	1.70753	0.156749	2.50826e-27	0.0131691	xlhdlplpct_delta	Yengo_Weighted_GRS	0.968194	-0.142724	0.0463695	0.00209529	0.00187437	0.959008	-0.0455384	0.0408331	0.264805	0.000184698	bmi
xlhdlcpct_delta	delta response	bmi	Yengo_Weighted_GRS	5046	1	7	TRUE	0.933193	0.964231	bmi	xlhdlcpct_delta	5046	0.963723	0	0.323781	0.0144458	0.0352016	0.00340843	10.3278	9.34877e-25	0.0352016	0.00361814	9.72919	2.26394e-22	bmi	Yengo_Weighted_GRS	0.894154	3.14737	0.201271	7.3118e-54	0.046238	0.982202	1.70541	0.156711	2.81958e-27	0.0131403	xlhdlcpct_delta	Yengo_Weighted_GRS	0.973024	0.116918	0.0454266	0.0100878	0.00131158	0.965421	0.0309133	0.038591	0.423141	8.875e-05	bmi
xlhdlcepct_delta	delta response	bmi	Yengo_Weighted_GRS	5042	0	7	TRUE	0.912714	0.964512	bmi	xlhdlcepct_delta	5042	0.961162	0	0.271079	0.0202092	0.0417737	0.00355192	11.7609	1.61284e-31	0.0417737	0.00375357	11.1291	9.05636e-29	bmi	Yengo_Weighted_GRS	0.893778	3.14584	0.201328	8.77802e-54	0.0462049	0.982171	1.70484	0.156778	3.08295e-27	0.013135	xlhdlcepct_delta	Yengo_Weighted_GRS	0.971711	0.100187	0.0456044	0.0280753	0.000956668	0.963096	0.0233142	0.0403426	0.563355	5.01449e-05	bmi
xlhdlfcpct_delta	delta response	bmi	Yengo_Weighted_GRS	5012	0	7	TRUE	0.948388	0.964879	bmi	xlhdlfcpct_delta	5012	0.967362	0	0.273774	0.000165826	-0.00372396	0.00349959	-1.06411	0.28733	-0.00372396	0.0036082	-1.03208	0.302033	bmi	Yengo_Weighted_GRS	0.894755	3.16587	0.202195	5.51908e-54	0.046651	0.982592	1.72434	0.157272	1.17945e-27	0.0133982	xlhdlfcpct_delta	Yengo_Weighted_GRS	0.968193	0.10627	0.0450331	0.0183218	0.0011103	0.967792	0.043832	0.0392249	0.263855	0.000182863	bmi
xlhdltgpct_delta	delta response	bmi	Yengo_Weighted_GRS	5025	1	7	TRUE	0.876274	0.964885	bmi	xlhdltgpct_delta	5025	0.954625	0	0.222604	0.0336721	0.0554031	0.00377533	14.675	9.18049e-48	0.0554031	0.00404822	13.6858	1.23487e-42	bmi	Yengo_Weighted_GRS	0.894962	3.1505	0.201881	1.18997e-53	0.0462426	0.98214	1.71858	0.1571	1.53578e-27	0.0133254	xlhdltgpct_delta	Yengo_Weighted_GRS	0.962955	0.166647	0.0469363	0.000388045	0.00250336	0.95713	0.0649405	0.0432186	0.133004	0.000368145	bmi
lhdlplpct_delta	delta response	bmi	Yengo_Weighted_GRS	5002	0	7	TRUE	0.951037	0.963905	bmi	lhdlplpct_delta	5002	0.976669	0	0.220211	0.00164953	-0.0111324	0.00344062	-3.23557	0.00122199	-0.0111324	0.00352555	-3.15762	0.00159063	bmi	Yengo_Weighted_GRS	0.894695	3.14186	0.20353	1.48493e-52	0.045491	0.98247	1.72921	0.158339	1.88009e-27	0.0133441	lhdlplpct_delta	Yengo_Weighted_GRS	0.979626	-0.103442	0.0429745	0.0161175	0.00115745	0.977375	-0.0390255	0.0388212	0.31482	0.000159532	bmi
lhdlcpct_delta	delta response	bmi	Yengo_Weighted_GRS	4961	0	7	TRUE	0.905554	0.963005	bmi	lhdlcpct_delta	4961	0.975153	0	0.193659	0.00176043	-0.011311	0.0034554	-3.27343	0.00106988	-0.011311	0.00348397	-3.24658	0.001168	bmi	Yengo_Weighted_GRS	0.894645	3.16883	0.204501	6.3691e-53	0.0461828	0.982578	1.74946	0.159054	8.12812e-28	0.0136258	lhdlcpct_delta	Yengo_Weighted_GRS	0.982836	0.0469092	0.0424777	0.269505	0.000245863	0.9745	0.0156902	0.0390165	0.687597	2.66261e-05	bmi
lhdlcepct_delta	delta response	bmi	Yengo_Weighted_GRS	4991	3	7	TRUE	0.956426	0.963703	bmi	lhdlcepct_delta	4991	0.967766	0	0.271812	2.4112e-05	0.00135668	0.00335511	0.404362	0.685964	0.00135668	0.00350344	0.387242	0.698577	bmi	Yengo_Weighted_GRS	0.894527	3.14544	0.203667	1.34245e-52	0.0456274	0.982395	1.72803	0.158521	2.33357e-27	0.0133318	lhdlcepct_delta	Yengo_Weighted_GRS	0.977009	0.117389	0.0433535	0.0067979	0.00146742	0.967867	0.0488871	0.0378153	0.196145	0.000246385	bmi
lhdlfcpct_delta	delta response	bmi	Yengo_Weighted_GRS	4937	12	7	TRUE	0.858358	0.963272	bmi	lhdlfcpct_delta	4937	0.968523	0	0.214417	0.0150192	-0.034232	0.00354256	-9.66307	6.78687e-22	-0.034232	0.00366558	-9.33876	9.74648e-21	bmi	Yengo_Weighted_GRS	0.895141	3.13346	0.205427	2.28449e-51	0.0450234	0.982575	1.73079	0.159689	4.58653e-27	0.0133026	lhdlfcpct_delta	Yengo_Weighted_GRS	0.98273	-0.192957	0.0441039	1.23906e-05	0.00386366	0.96996	-0.138994	0.0403391	0.000574514	0.00194145	bmi
lhdltgpct_delta	delta response	bmi	Yengo_Weighted_GRS	4970	5	7	TRUE	0.87936	0.963966	bmi	lhdltgpct_delta	4970	0.959279	0	0.159881	0.0271267	0.0494385	0.00392362	12.6002	7.50077e-36	0.0494385	0.00415064	11.911	1.03665e-32	bmi	Yengo_Weighted_GRS	0.89458	3.11014	0.20468	5.25926e-51	0.0444117	0.982502	1.71973	0.159041	5.9822e-27	0.0131564	lhdltgpct_delta	Yengo_Weighted_GRS	0.966331	0.183795	0.0472298	0.000100929	0.00303901	0.959364	0.119457	0.0449508	0.00789744	0.00124385	bmi
mhdlplpct_delta	delta response	bmi	Yengo_Weighted_GRS	5489	0	7	TRUE	0.994019	0.962491	bmi	mhdlplpct_delta	5489	0.938261	0	0.356706	0.000215674	-0.00432765	0.00320567	-1.35	0.177073	-0.00432765	0.00388577	-1.11372	0.265401	bmi	Yengo_Weighted_GRS	0.893992	3.23022	0.195006	3.55504e-60	0.0476255	0.980775	1.81804	0.152386	2.07727e-32	0.0146281	mhdlplpct_delta	Yengo_Weighted_GRS	0.9593	-0.0988501	0.0445647	0.026587	0.000895876	0.93615	-0.0719092	0.0364781	0.0487405	0.000459695	bmi
mhdlcpct_delta	delta response	bmi	Yengo_Weighted_GRS	5487	0	7	TRUE	0.986788	0.962185	bmi	mhdlcpct_delta	5487	0.932369	0	0.290847	0.00111914	-0.00995484	0.0033994	-2.92841	0.00342119	-0.00995484	0.00419583	-2.37256	0.0176655	bmi	Yengo_Weighted_GRS	0.892262	3.23012	0.195044	3.77337e-60	0.0476218	0.979781	1.81856	0.152388	1.9993e-32	0.0146374	mhdlcpct_delta	Yengo_Weighted_GRS	0.949186	0.0623391	0.0450168	0.166171	0.000349497	0.935251	0.070239	0.0387026	0.0696042	0.000430246	bmi
mhdlcepct_delta	delta response	bmi	Yengo_Weighted_GRS	5489	0	7	TRUE	0.994595	0.963586	bmi	mhdlcepct_delta	5489	0.927508	0	0.33725	0.00010316	-0.00299831	0.00325954	-0.919857	0.357689	-0.00299831	0.00400437	-0.748759	0.454002	bmi	Yengo_Weighted_GRS	0.89069	3.23022	0.195006	3.55504e-60	0.0476255	0.980903	1.81804	0.152386	2.07727e-32	0.0146281	mhdlcepct_delta	Yengo_Weighted_GRS	0.951444	0.0976437	0.0446441	0.0287732	0.000871056	0.930333	0.0753053	0.037087	0.0423541	0.000502361	bmi
mhdlfcpct_delta	delta response	bmi	Yengo_Weighted_GRS	5484	0	7	TRUE	0.94703	0.963152	bmi	mhdlfcpct_delta	5484	0.939378	0	0.232711	0.00911346	-0.0293818	0.00365828	-8.0316	1.17032e-15	-0.0293818	0.0042399	-6.92984	4.21331e-12	bmi	Yengo_Weighted_GRS	0.891188	3.23242	0.195079	3.28611e-60	0.0476951	0.980729	1.81816	0.152446	2.17664e-32	0.0146302	mhdlfcpct_delta	Yengo_Weighted_GRS	0.948101	-0.161579	0.0465313	0.000519657	0.00219476	0.940928	-0.0351899	0.0418777	0.400775	0.000100931	bmi
mhdltgpct_delta	delta response	bmi	Yengo_Weighted_GRS	5473	0	7	TRUE	0.96475	0.962798	bmi	mhdltgpct_delta	5473	0.952979	0	0.187179	0.00951227	0.0292459	0.00367215	7.96424	2.01011e-15	0.0292459	0.00442498	6.60927	3.86221e-11	bmi	Yengo_Weighted_GRS	0.891095	3.22331	0.195601	1.38812e-59	0.0472888	0.980048	1.8036	0.152856	9.59958e-32	0.0143561	mhdltgpct_delta	Yengo_Weighted_GRS	0.958716	0.0601904	0.0454894	0.185833	0.000319911	0.959415	0.000275549	0.0420956	0.994777	6.50088e-09	bmi
shdlplpct_delta	delta response	bmi	Yengo_Weighted_GRS	5470	0	7	TRUE	0.964744	0.963468	bmi	shdlplpct_delta	5470	0.940975	0	0.188057	0.0122519	0.0339564	0.0037558	9.04105	2.12153e-19	0.0339564	0.00438552	7.74284	9.72173e-15	bmi	Yengo_Weighted_GRS	0.891739	3.21863	0.195397	1.54824e-59	0.0472763	0.979984	1.80732	0.152781	6.76822e-32	0.0144586	shdlplpct_delta	Yengo_Weighted_GRS	0.943472	0.192067	0.0464614	3.61998e-05	0.00311556	0.948618	0.0530633	0.0430904	0.218212	0.000230662	bmi
shdlcpct_delta	delta response	bmi	Yengo_Weighted_GRS	5470	5	7	TRUE	0.965435	0.963308	bmi	shdlcpct_delta	5470	0.949951	0	0.159999	0.0130918	-0.0352983	0.00384162	-9.1884	5.56455e-20	-0.0352983	0.00454958	-7.75858	8.58844e-15	bmi	Yengo_Weighted_GRS	0.893359	3.21943	0.195442	1.53876e-59	0.0472784	0.980208	1.80463	0.152818	8.58305e-32	0.014407	shdlcpct_delta	Yengo_Weighted_GRS	0.944337	-0.17182	0.0467438	0.000239401	0.00246489	0.94726	-0.0447184	0.0440965	0.310578	0.000161927	bmi
shdlcepct_delta	delta response	bmi	Yengo_Weighted_GRS	5481	1	7	TRUE	0.952221	0.962939	bmi	shdlcepct_delta	5481	0.941066	0	0.156117	0.0117208	-0.0334016	0.0038469	-8.68274	5.04182e-18	-0.0334016	0.00452657	-7.37902	1.59461e-13	bmi	Yengo_Weighted_GRS	0.891837	3.23633	0.195175	2.72852e-60	0.047785	0.980782	1.81366	0.152627	3.62813e-32	0.0145524	shdlcepct_delta	Yengo_Weighted_GRS	0.94366	-0.156683	0.0467026	0.000799281	0.00205008	0.945088	-0.0294105	0.0441182	0.505037	7.00434e-05	bmi
shdlfcpct_delta	delta response	bmi	Yengo_Weighted_GRS	5490	0	7	TRUE	0.971316	0.959919	bmi	shdlfcpct_delta	5490	0.963817	0	0.145018	0.00893289	0.028133	0.00373267	7.53698	5.60237e-14	0.028133	0.00420657	6.68789	2.26419e-11	bmi	Yengo_Weighted_GRS	0.892076	3.23056	0.194814	2.66822e-60	0.0477163	0.981104	1.82091	0.152383	1.66103e-32	0.0146997	shdlfcpct_delta	Yengo_Weighted_GRS	0.952621	0.0920493	0.0450198	0.0409382	0.000761181	0.960971	-0.0159661	0.0427086	0.708539	2.22059e-05	bmi
shdltgpct_delta	delta response	bmi	Yengo_Weighted_GRS	5490	0	7	TRUE	0.986259	0.963275	bmi	shdltgpct_delta	5490	0.949465	0	0.199058	0.00545838	0.0225065	0.00369741	6.0871	1.2284e-09	0.0225065	0.00449927	5.00226	5.6662e-07	bmi	Yengo_Weighted_GRS	0.89128	3.23015	0.194822	2.78903e-60	0.047701	0.981662	1.82115	0.15238	1.62701e-32	0.0147037	shdltgpct_delta	Yengo_Weighted_GRS	0.950933	0.0350153	0.0460906	0.447463	0.000105155	0.95236	-0.0119702	0.0422287	0.776834	1.19172e-05	bmi
vldld_delta	delta response	bmi	Yengo_Weighted_GRS	5510	0	7	TRUE	0.985952	0.964968	bmi	vldld_delta	5510	0.941881	0	0.0823275	0.00225564	0.0152001	0.0041503	3.66242	0.000252215	0.0152001	0.0049865	3.04825	0.00230175	bmi	Yengo_Weighted_GRS	0.890813	3.23157	0.194557	1.71658e-60	0.0476992	0.979699	1.81871	0.152074	1.47603e-32	0.0146485	vldld_delta	Yengo_Weighted_GRS	0.945366	0.0799613	0.0483113	0.0979559	0.00049711	0.946316	0.058743	0.0472827	0.21415	0.000260127	bmi
ldld_delta	delta response	bmi	Yengo_Weighted_GRS	5478	0	7	TRUE	0.81963	0.962162	bmi	ldld_delta	5478	0.95476	0	0.191128	0.000244286	-0.00485274	0.0037912	-1.28	0.2006	-0.00485274	0.00436465	-1.11183	0.266213	bmi	Yengo_Weighted_GRS	0.893029	3.22158	0.195345	1.13196e-59	0.0473174	0.980191	1.8173	0.152685	2.89527e-32	0.0146043	ldld_delta	Yengo_Weighted_GRS	0.950508	0.0479141	0.0470685	0.30874	0.000189199	0.953694	0.0105381	0.0431951	0.807267	8.87696e-06	bmi
hdld_delta	delta response	bmi	Yengo_Weighted_GRS	5485	0	7	TRUE	0.968219	0.96617	bmi	hdld_delta	5485	0.943664	0	0.18669	0.00721641	-0.0257783	0.00371314	-6.94244	4.30478e-12	-0.0257783	0.0044042	-5.85312	4.82446e-09	bmi	Yengo_Weighted_GRS	0.892294	3.21304	0.195179	1.80139e-59	0.0470976	0.980264	1.83051	0.152515	8.96439e-33	0.0148313	hdld_delta	Yengo_Weighted_GRS	0.945587	-0.160515	0.0459211	0.000476999	0.00222343	0.94122	-0.133595	0.0424366	0.00165228	0.0014943	bmi
serumc_delta	delta response	bmi	Yengo_Weighted_GRS	5502	0	7	TRUE	0.979112	0.964629	bmi	serumc_delta	5502	0.945794	0	0.269434	4.18799e-05	-0.00205047	0.00366878	-0.558897	0.576255	-0.00205047	0.00416787	-0.491971	0.62274	bmi	Yengo_Weighted_GRS	0.89314	3.23337	0.194631	1.64556e-60	0.0477814	0.981169	1.81859	0.152123	1.5616e-32	0.0146537	serumc_delta	Yengo_Weighted_GRS	0.935914	-0.104844	0.0478323	0.0284274	0.000872782	0.941988	-0.0356437	0.0417332	0.393096	9.77936e-05	bmi
vldlc_delta	delta response	bmi	Yengo_Weighted_GRS	5504	0	7	TRUE	0.98377	0.964536	bmi	vldlc_delta	5504	0.95843	0	0.213264	0.0106351	0.031552	0.00367564	8.58408	1.17981e-17	0.031552	0.00398065	7.92635	2.25681e-15	bmi	Yengo_Weighted_GRS	0.89226	3.23169	0.194665	1.97275e-60	0.0477019	0.980597	1.82229	0.152149	1.20075e-32	0.0147067	vldlc_delta	Yengo_Weighted_GRS	0.960623	0.0769733	0.04621	0.0958246	0.000504044	0.959012	0.03004	0.0421091	0.475638	7.44374e-05	bmi
remnantc_delta	delta response	bmi	Yengo_Weighted_GRS	5502	0	7	TRUE	0.994713	0.961786	bmi	remnantc_delta	5502	0.956884	0	0.350663	0.00252202	0.0156855	0.00340957	4.60042	4.31186e-06	0.0156855	0.00368142	4.26071	2.03776e-05	bmi	Yengo_Weighted_GRS	0.892326	3.23294	0.194577	1.58382e-60	0.0477946	0.979863	1.82068	0.152063	1.25671e-32	0.0146968	remnantc_delta	Yengo_Weighted_GRS	0.94833	0.0111243	0.0471571	0.81352	1.01177e-05	0.958779	0.0021786	0.0388475	0.955279	3.76241e-07	bmi
ldlc_delta	delta response	bmi	Yengo_Weighted_GRS	5503	0	7	TRUE	0.984336	0.963406	bmi	ldlc_delta	5503	0.943651	0	0.235063	0.000577784	-0.00749343	0.00369328	-2.02893	0.0425134	-0.00749343	0.00409908	-1.82808	0.0675382	bmi	Yengo_Weighted_GRS	0.890236	3.23322	0.194623	1.64655e-60	0.0477728	0.980365	1.81833	0.152111	1.57462e-32	0.0146484	ldlc_delta	Yengo_Weighted_GRS	0.940201	-0.126752	0.0470476	0.00707868	0.00131772	0.943461	-0.0425922	0.0420257	0.310876	0.000144247	bmi
hdlc_delta	delta response	bmi	Yengo_Weighted_GRS	5464	0	7	TRUE	0.970394	0.96273	bmi	hdlc_delta	5464	0.931688	0	0.204326	0.00599982	-0.0249959	0.00391316	-6.38764	1.82546e-10	-0.0249959	0.00493607	-5.06392	4.10731e-07	bmi	Yengo_Weighted_GRS	0.894396	3.22373	0.195984	2.24049e-59	0.0471985	0.980157	1.81192	0.153005	5.84651e-32	0.0144613	hdlc_delta	Yengo_Weighted_GRS	0.925258	-0.147872	0.0489806	0.00254787	0.0016659	0.936144	-0.053158	0.0447718	0.235157	0.000208803	bmi
hdl2c_delta	delta response	bmi	Yengo_Weighted_GRS	5446	0	7	TRUE	0.968038	0.961978	bmi	hdl2c_delta	5446	0.93065	0	0.199128	0.00481858	-0.0224577	0.00394251	-5.6963	1.28915e-08	-0.0224577	0.00497981	-4.50976	6.49007e-06	bmi	Yengo_Weighted_GRS	0.896111	3.20935	0.196171	9.1448e-59	0.0468602	0.980633	1.81644	0.153192	4.91759e-32	0.0145648	hdl2c_delta	Yengo_Weighted_GRS	0.926168	-0.135113	0.0491849	0.00603319	0.00138425	0.934949	-0.0445654	0.0450584	0.322679	0.000146118	bmi
hdl3c_delta	delta response	bmi	Yengo_Weighted_GRS	5459	0	7	TRUE	0.985466	0.962267	bmi	hdl3c_delta	5459	0.930669	0	0.188396	0.00607733	-0.0246164	0.00386902	-6.36242	2.14944e-10	-0.0246164	0.00471464	-5.22126	1.77708e-07	bmi	Yengo_Weighted_GRS	0.893307	3.228	0.195788	1.22977e-59	0.0474494	0.98031	1.80891	0.15294	6.93224e-32	0.0144483	hdl3c_delta	Yengo_Weighted_GRS	0.932754	-0.171651	0.0478847	0.000340434	0.00234924	0.932406	-0.0812453	0.0442174	0.0662052	0.000510324	bmi
estc_delta	delta response	bmi	Yengo_Weighted_GRS	5396	0	7	TRUE	0.981472	0.963844	bmi	estc_delta	5396	0.950148	0	0.249064	0.000107104	-0.00328985	0.00376861	-0.87296	0.382724	-0.00328985	0.00432608	-0.76047	0.446974	bmi	Yengo_Weighted_GRS	0.892421	3.2019	0.195385	6.10268e-59	0.0474266	0.980636	1.8065	0.153108	9.77558e-32	0.0146371	estc_delta	Yengo_Weighted_GRS	0.936661	-0.0892656	0.0482995	0.0646326	0.000632845	0.948769	-0.0320012	0.0427235	0.453871	7.8856e-05	bmi
freec_delta	delta response	bmi	Yengo_Weighted_GRS	5416	0	7	TRUE	0.981842	0.962447	bmi	freec_delta	5416	0.940106	0	0.260076	7.82144e-06	0.000886916	0.00372502	0.238097	0.811815	0.000886916	0.00415657	0.213377	0.831033	bmi	Yengo_Weighted_GRS	0.892799	3.20638	0.195138	3.03877e-59	0.0475	0.979299	1.81193	0.152939	5.54589e-32	0.014706	freec_delta	Yengo_Weighted_GRS	0.936142	-0.0945447	0.0481319	0.0495482	0.000712166	0.94063	-0.0312453	0.0422612	0.459734	7.54094e-05	bmi
serumtg_delta	delta response	bmi	Yengo_Weighted_GRS	5506	1	7	TRUE	0.975948	0.962347	bmi	serumtg_delta	5506	0.9621	0	0.113579	0.0181036	0.0402916	0.00381798	10.5531	8.69859e-26	0.0402916	0.00434235	9.27876	1.71462e-20	bmi	Yengo_Weighted_GRS	0.89038	3.23489	0.194727	1.6504e-60	0.0477465	0.979964	1.81711	0.152263	1.9889e-32	0.0146024	serumtg_delta	Yengo_Weighted_GRS	0.962259	0.100702	0.0452408	0.0260601	0.000899391	0.962361	0.0535732	0.0439214	0.222612	0.000246722	bmi
vldltg_delta	delta response	bmi	Yengo_Weighted_GRS	5506	0	7	TRUE	0.973143	0.962935	bmi	vldltg_delta	5506	0.962928	0	0.109331	0.0207167	0.0434446	0.00385758	11.2621	4.22084e-29	0.0434446	0.00435736	9.97039	2.05425e-23	bmi	Yengo_Weighted_GRS	0.892464	3.23489	0.194727	1.6504e-60	0.0477465	0.979564	1.81711	0.152263	1.9889e-32	0.0146024	vldltg_delta	Yengo_Weighted_GRS	0.962565	0.131321	0.045587	0.00398378	0.0015054	0.959652	0.0676547	0.0444352	0.12793	0.000387279	bmi
ldltg_delta	delta response	bmi	Yengo_Weighted_GRS	5506	0	7	TRUE	0.983418	0.963637	bmi	ldltg_delta	5506	0.9293	0	0.348609	0.000452797	-0.006412	0.0032934	-1.94692	0.0515952	-0.006412	0.00377962	-1.69647	0.0897972	bmi	Yengo_Weighted_GRS	0.893838	3.23226	0.194565	1.6426e-60	0.0477482	0.981786	1.81952	0.152057	1.36533e-32	0.0146701	ldltg_delta	Yengo_Weighted_GRS	0.950408	-0.161784	0.0454404	0.00037348	0.00229778	0.93441	-0.0542379	0.0374684	0.147796	0.00025039	bmi
hdltg_delta	delta response	bmi	Yengo_Weighted_GRS	5494	1	7	TRUE	0.962412	0.961819	bmi	hdltg_delta	5494	0.941323	0	0.145293	0.00516628	0.0216999	0.00378389	5.73482	1.02877e-08	0.0216999	0.00464311	4.67358	2.95998e-06	bmi	Yengo_Weighted_GRS	0.891753	3.23244	0.194987	2.88498e-60	0.0476554	0.980587	1.8224	0.15225	1.30939e-32	0.0146898	hdltg_delta	Yengo_Weighted_GRS	0.954947	-0.0395848	0.0456408	0.385809	0.00013695	0.93753	-0.033356	0.043178	0.439839	9.43039e-05	bmi
dag_delta	delta response	bmi	Yengo_Weighted_GRS	2761	0	7	TRUE	0.970679	0.96291	bmi	dag_delta	2761	0.962664	0	0.0462012	0.000157353	0.00368313	0.0055094	0.668518	0.50386	0.00368313	0.00577037	0.638284	0.523289	bmi	Yengo_Weighted_GRS	0.905239	3.4227	0.279394	1.22982e-33	0.051588	0.983299	1.96733	0.218222	3.62287e-19	0.0162905	dag_delta	Yengo_Weighted_GRS	0.959971	0.0271004	0.0629935	0.667077	6.7078e-05	0.962625	-0.00844008	0.0635128	0.894292	6.21853e-06	bmi
dagtg_delta	delta response	bmi	Yengo_Weighted_GRS	2718	0	7	TRUE	0.957155	0.962048	bmi	dagtg_delta	2718	0.942711	0	0.0424545	0.000598547	-0.00769242	0.00595886	-1.29092	0.196843	-0.00769242	0.00692541	-1.11075	0.266675	bmi	Yengo_Weighted_GRS	0.903444	3.35362	0.283529	1.63487e-31	0.0489879	0.982654	1.92745	0.221404	5.43655e-18	0.0155048	dagtg_delta	Yengo_Weighted_GRS	0.938163	0.0104597	0.0684652	0.878588	8.59334e-06	0.942596	-0.0295154	0.0691014	0.669318	6.55638e-05	bmi
totpg_delta	delta response	bmi	Yengo_Weighted_GRS	5421	0	7	TRUE	0.997576	0.963641	bmi	totpg_delta	5421	0.911536	0	0.348611	0.000930716	0.00980292	0.00353965	2.76946	0.00563427	0.00980292	0.00393567	2.49079	0.0127459	bmi	Yengo_Weighted_GRS	0.895419	3.23009	0.195149	4.5344e-60	0.0481234	0.980846	1.82158	0.153082	3.02399e-32	0.014828	totpg_delta	Yengo_Weighted_GRS	0.92874	0.0403145	0.0488172	0.40894	0.000125835	0.915044	0.0373762	0.0402457	0.353087	0.000104792	bmi
tgpg_delta	delta response	bmi	Yengo_Weighted_GRS	5338	0	7	TRUE	0.946346	0.961268	bmi	tgpg_delta	5338	0.946473	0	0.216401	0.00716867	0.0256371	0.00368701	6.95336	3.99927e-12	0.0256371	0.00401824	6.38018	1.76879e-10	bmi	Yengo_Weighted_GRS	0.893	3.26339	0.197726	1.00546e-59	0.0485705	0.979383	1.84343	0.155139	3.73711e-32	0.0150074	tgpg_delta	Yengo_Weighted_GRS	0.953835	0.0468335	0.0466099	0.315041	0.000189172	0.949271	0.0222455	0.0423262	0.599206	4.13285e-05	bmi
pc_delta	delta response	bmi	Yengo_Weighted_GRS	4912	0	7	TRUE	0.959813	0.960547	bmi	pc_delta	4912	0.936597	0	0.184851	1.42075e-05	0.00118538	0.00407326	0.291014	0.771053	0.00118538	0.00488046	0.242882	0.808097	bmi	Yengo_Weighted_GRS	0.894249	3.2866	0.207999	6.76097e-55	0.0483892	0.980586	1.87142	0.163105	4.35105e-30	0.0151812	pc_delta	Yengo_Weighted_GRS	0.943252	-0.129363	0.0508358	0.0109667	0.00131713	0.93661	-0.0195884	0.0469337	0.676431	2.92221e-05	bmi
sm_delta	delta response	bmi	Yengo_Weighted_GRS	5416	0	7	TRUE	0.993048	0.962446	bmi	sm_delta	5416	0.932071	0	0.214941	0.000621422	0.00805063	0.00390736	2.06037	0.039411	0.00805063	0.00427999	1.88099	0.059973	bmi	Yengo_Weighted_GRS	0.892438	3.21226	0.194928	1.43073e-59	0.0477641	0.980065	1.82144	0.152635	2.03691e-32	0.0148912	sm_delta	Yengo_Weighted_GRS	0.928035	-0.0452544	0.0489445	0.355212	0.00015788	0.93606	0.00170191	0.0442696	0.969335	2.16521e-07	bmi
totcho_delta	delta response	bmi	Yengo_Weighted_GRS	5342	3	7	TRUE	0.983483	0.961028	bmi	totcho_delta	5342	0.912214	0	0.283432	0.000483245	0.00724468	0.00383599	1.88861	0.058999	0.00724468	0.00451864	1.60329	0.108871	bmi	Yengo_Weighted_GRS	0.89194	3.242	0.197351	3.36911e-59	0.0481056	0.979982	1.83875	0.154541	3.11204e-32	0.0149943	totcho_delta	Yengo_Weighted_GRS	0.925599	-0.0578276	0.0505516	0.252703	0.000244993	0.914732	-0.0187193	0.0437002	0.668408	2.48757e-05	bmi
apoa1_delta	delta response	bmi	Yengo_Weighted_GRS	5455	5	7	TRUE	0.966845	0.962882	bmi	apoa1_delta	5455	0.946141	0	0.247479	0.000232689	-0.00489083	0.00378422	-1.29243	0.196265	-0.00489083	0.00454004	-1.07727	0.281362	bmi	Yengo_Weighted_GRS	0.892239	3.20642	0.196012	9.34033e-59	0.0467774	0.980259	1.80979	0.153098	7.4801e-32	0.0144549	apoa1_delta	Yengo_Weighted_GRS	0.926257	-0.0608744	0.0487294	0.211633	0.000286106	0.949755	-0.00623525	0.0431356	0.885072	2.9116e-06	bmi
apob_delta	delta response	bmi	Yengo_Weighted_GRS	5500	0	7	TRUE	0.991599	0.962684	bmi	apob_delta	5500	0.961327	0	0.303007	0.00469707	0.0211429	0.00348969	6.05868	1.46444e-09	0.0211429	0.00371205	5.69576	1.22827e-08	bmi	Yengo_Weighted_GRS	0.893298	3.23152	0.194526	1.66102e-60	0.0477952	0.97907	1.82017	0.151999	1.23229e-32	0.0147013	apob_delta	Yengo_Weighted_GRS	0.948571	0.0339292	0.0465555	0.466162	9.65955e-05	0.960497	0.0298581	0.0397911	0.453063	7.25264e-05	bmi
apobapoa1_delta	delta response	bmi	Yengo_Weighted_GRS	5495	0	7	TRUE	0.982255	0.961327	bmi	apobapoa1_delta	5495	0.958637	0	0.272959	0.00812458	0.0269857	0.00346046	7.79831	7.46799e-15	0.0269857	0.003766	7.16562	7.74368e-13	bmi	Yengo_Weighted_GRS	0.893134	3.22728	0.19476	3.22932e-60	0.0476079	0.980684	1.82063	0.152161	1.38278e-32	0.0146933	apobapoa1_delta	Yengo_Weighted_GRS	0.96146	0.0863808	0.0452212	0.0561614	0.000663824	0.960021	0.0434019	0.0395659	0.272711	0.000162519	bmi
totfa_delta	delta response	bmi	Yengo_Weighted_GRS	5402	0	7	TRUE	0.994577	0.962636	bmi	totfa_delta	5402	0.945558	0	0.223265	0.00789825	0.0278072	0.00377045	7.37505	1.8941e-13	0.0278072	0.00410385	6.77588	1.23648e-11	bmi	Yengo_Weighted_GRS	0.892816	3.20772	0.195091	2.58439e-59	0.0476771	0.981188	1.81601	0.152865	3.81019e-32	0.0148171	totfa_delta	Yengo_Weighted_GRS	0.94751	0.05185	0.0474845	0.27491	0.000220752	0.948866	0.0282494	0.0429212	0.510458	6.35379e-05	bmi
falen_delta	delta response	bmi	Yengo_Weighted_GRS	4213	0	7	TRUE	0.982592	0.963731	bmi	falen_delta	4213	0.940385	0	0.259415	5.53472e-06	0.000722307	0.00409652	0.176322	0.860049	0.000722307	0.00476461	0.151598	0.879504	bmi	Yengo_Weighted_GRS	0.900058	3.20792	0.222068	3.34207e-46	0.0472154	0.983007	1.7254	0.173423	4.59762e-23	0.0131769	falen_delta	Yengo_Weighted_GRS	0.95408	0.0856638	0.0525777	0.103328	0.000629989	0.940904	0.0810208	0.0463466	0.0805116	0.000543656	bmi
unsat_delta	delta response	bmi	Yengo_Weighted_GRS	5400	0	7	TRUE	0.985802	0.961273	bmi	unsat_delta	5400	0.926965	0	0.21176	0.000983193	-0.0100329	0.0038849	-2.58253	0.00983422	-0.0100329	0.00465552	-2.15505	0.0311582	bmi	Yengo_Weighted_GRS	0.894813	3.21158	0.195227	2.27037e-59	0.0477399	0.979485	1.82399	0.15291	2.15917e-32	0.0149377	unsat_delta	Yengo_Weighted_GRS	0.934898	-0.0223395	0.048593	0.645731	3.91516e-05	0.927022	0.0126335	0.0440394	0.774225	1.21463e-05	bmi
dha_delta	delta response	bmi	Yengo_Weighted_GRS	5395	0	7	TRUE	0.974411	0.96146	bmi	dha_delta	5395	0.921911	0	0.21942	0.00117356	0.0107769	0.00380277	2.83397	0.0046146	0.0107769	0.00434785	2.47868	0.0131869	bmi	Yengo_Weighted_GRS	0.894175	3.19777	0.195191	6.59252e-59	0.047408	0.979854	1.81169	0.152946	5.70147e-32	0.0147561	dha_delta	Yengo_Weighted_GRS	0.940019	0.0648538	0.0477635	0.174581	0.000341743	0.924948	0.0182523	0.0430961	0.671928	2.6249e-05	bmi
la_delta	delta response	bmi	Yengo_Weighted_GRS	5407	0	7	TRUE	0.991949	0.961189	bmi	la_delta	5407	0.952874	0	0.230188	0.00449404	0.0212894	0.003808	5.59069	2.37364e-08	0.0212894	0.00416876	5.10688	3.27517e-07	bmi	Yengo_Weighted_GRS	0.890762	3.20743	0.195033	2.44276e-59	0.0476539	0.98046	1.81638	0.152836	3.60335e-32	0.0148172	la_delta	Yengo_Weighted_GRS	0.942532	0.0311775	0.0481871	0.517653	7.74449e-05	0.952058	0.0374386	0.0432662	0.386909	0.000108271	bmi
cla_delta	delta response	bmi	Yengo_Weighted_GRS	3526	0	7	TRUE	0.967139	0.962502	bmi	cla_delta	3526	0.9537	0	0.0692477	0.000140206	0.00362456	0.00501115	0.7233	0.469544	0.00362456	0.00570953	0.634826	0.525542	bmi	Yengo_Weighted_GRS	0.896878	3.1633	0.245337	3.34576e-37	0.0450504	0.984177	1.64614	0.19205	1.51494e-17	0.0116843	cla_delta	Yengo_Weighted_GRS	0.950042	0.0691173	0.0577036	0.231076	0.000406963	0.953726	0.0571201	0.0573085	0.318974	0.000266201	bmi
faw3_delta	delta response	bmi	Yengo_Weighted_GRS	5415	0	7	TRUE	0.985529	0.963032	bmi	faw3_delta	5415	0.911919	0	0.229094	0.00169335	0.0133615	0.00389333	3.43191	0.00060388	0.0133615	0.00436441	3.06148	0.00220248	bmi	Yengo_Weighted_GRS	0.89377	3.21093	0.195036	1.8399e-59	0.0476845	0.979873	1.81828	0.152857	3.17404e-32	0.0148257	faw3_delta	Yengo_Weighted_GRS	0.93378	0.0779273	0.0492672	0.11377	0.000461982	0.912801	0.0327863	0.0441957	0.458214	7.92882e-05	bmi
faw6_delta	delta response	bmi	Yengo_Weighted_GRS	5413	0	7	TRUE	0.993744	0.96367	bmi	faw6_delta	5413	0.931489	0	0.28302	0.00213443	0.0148226	0.00371069	3.99457	6.56809e-05	0.0148226	0.00405019	3.65974	0.000252474	bmi	Yengo_Weighted_GRS	0.892873	3.20993	0.195014	1.94104e-59	0.0476829	0.980484	1.81775	0.152814	3.18116e-32	0.014826	faw6_delta	Yengo_Weighted_GRS	0.936968	0.0147261	0.0486785	0.762268	1.69129e-05	0.929843	0.00683291	0.0421215	0.871139	3.53049e-06	bmi
pufa_delta	delta response	bmi	Yengo_Weighted_GRS	5410	0	7	TRUE	0.995841	0.963331	bmi	pufa_delta	5410	0.927555	0	0.278477	0.00210824	0.0148084	0.00374295	3.95636	7.70854e-05	0.0148084	0.00410312	3.60907	0.000307299	bmi	Yengo_Weighted_GRS	0.893385	3.20602	0.194985	2.56213e-59	0.0476113	0.979508	1.81616	0.152778	3.47577e-32	0.0148149	pufa_delta	Yengo_Weighted_GRS	0.93742	0.0272097	0.0489217	0.578104	5.71985e-05	0.925478	0.0128502	0.0424637	0.762194	1.23701e-05	bmi
mufa_delta	delta response	bmi	Yengo_Weighted_GRS	5348	0	7	TRUE	0.988431	0.961643	bmi	mufa_delta	5348	0.957994	0	0.136381	0.01373	0.0362913	0.00395545	9.17501	6.33669e-20	0.0362913	0.00437412	8.29683	1.06925e-16	bmi	Yengo_Weighted_GRS	0.892607	3.24093	0.196859	1.91786e-59	0.0482528	0.980053	1.8546	0.154229	7.01873e-33	0.0153247	mufa_delta	Yengo_Weighted_GRS	0.955487	0.110489	0.0474281	0.0198642	0.00101413	0.956274	0.0689471	0.0453394	0.128398	0.000382999	bmi
sfa_delta	delta response	bmi	Yengo_Weighted_GRS	5346	0	7	TRUE	0.992194	0.960616	bmi	sfa_delta	5346	0.937633	0	0.225691	0.00495706	0.0218867	0.00375988	5.82111	6.18954e-09	0.0218867	0.00432021	5.06612	4.05996e-07	bmi	Yengo_Weighted_GRS	0.893438	3.24257	0.196879	1.72972e-59	0.0483071	0.980817	1.85543	0.154261	6.78525e-33	0.0153399	sfa_delta	Yengo_Weighted_GRS	0.947704	0.00758347	0.0476373	0.873524	4.74214e-06	0.941996	-0.00445548	0.0429064	0.917299	1.58755e-06	bmi
dhafa_delta	delta response	bmi	Yengo_Weighted_GRS	5373	0	7	TRUE	0.967563	0.960353	bmi	dhafa_delta	5373	0.935544	0	0.149873	0.000131953	-0.00361727	0.00398068	-0.908708	0.363546	-0.00361727	0.00461723	-0.783429	0.433375	bmi	Yengo_Weighted_GRS	0.89315	3.20533	0.195724	7.337e-59	0.0475597	0.980553	1.8116	0.153356	8.32179e-32	0.0147335	dhafa_delta	Yengo_Weighted_GRS	0.941667	0.0614229	0.0479402	0.200165	0.000305544	0.93535	0.0244483	0.0451083	0.587847	4.69463e-05	bmi
lafa_delta	delta response	bmi	Yengo_Weighted_GRS	5399	0	7	TRUE	0.989384	0.961944	bmi	lafa_delta	5399	0.937103	0	0.139727	0.000852682	-0.00949076	0.00412298	-2.30192	0.021378	-0.00949076	0.00485653	-1.95422	0.0506746	bmi	Yengo_Weighted_GRS	0.892879	3.20205	0.195166	4.51016e-59	0.0475072	0.979847	1.81267	0.152906	5.10205e-32	0.0147636	lafa_delta	Yengo_Weighted_GRS	0.935418	0.0252458	0.0493425	0.608921	4.85024e-05	0.936294	0.0798073	0.0467069	0.0875679	0.000470027	bmi
clafa_delta	delta response	bmi	Yengo_Weighted_GRS	3519	0	7	TRUE	0.961214	0.962391	bmi	clafa_delta	3519	0.955813	0	0.0619062	1.08739e-06	-0.000323826	0.00510891	-0.0633847	0.949464	-0.000323826	0.00580862	-0.0557493	0.955542	bmi	Yengo_Weighted_GRS	0.897125	3.17768	0.246037	2.56471e-37	0.0452816	0.984247	1.67067	0.192548	6.16552e-18	0.0119914	clafa_delta	Yengo_Weighted_GRS	0.948833	0.07167	0.0587159	0.22231	0.000423455	0.95588	0.0732461	0.0585262	0.210833	0.000423732	bmi
faw3fa_delta	delta response	bmi	Yengo_Weighted_GRS	5396	0	7	TRUE	0.95633	0.961423	bmi	faw3fa_delta	5396	0.90781	0	0.21682	0.000140894	-0.00389636	0.0039742	-0.980412	0.326927	-0.00389636	0.00463581	-0.840491	0.400633	bmi	Yengo_Weighted_GRS	0.892686	3.2098	0.195262	2.74963e-59	0.0477071	0.981443	1.81438	0.153062	5.15602e-32	0.0147793	faw3fa_delta	Yengo_Weighted_GRS	0.933131	0.06174	0.0498742	0.215802	0.000284018	0.908126	0.0245407	0.0450477	0.585933	4.35071e-05	bmi
faw6fa_delta	delta response	bmi	Yengo_Weighted_GRS	5402	0	7	TRUE	0.994148	0.962566	bmi	faw6fa_delta	5402	0.931054	0	0.140206	0.00370015	-0.0199862	0.00416564	-4.79788	1.64714e-06	-0.0199862	0.00503806	-3.96705	7.27686e-05	bmi	Yengo_Weighted_GRS	0.89205	3.20124	0.195108	4.45586e-59	0.0474857	0.980464	1.81244	0.152842	4.90117e-32	0.0147613	faw6fa_delta	Yengo_Weighted_GRS	0.934297	-0.038629	0.0498597	0.438519	0.000111144	0.928817	-0.0207438	0.0472739	0.660823	3.10819e-05	bmi
pufafa_delta	delta response	bmi	Yengo_Weighted_GRS	5405	0	7	TRUE	0.988579	0.960322	bmi	pufafa_delta	5405	0.924497	0	0.16859	0.00279499	-0.0174119	0.00410493	-4.2417	2.25572e-05	-0.0174119	0.00498088	-3.49575	0.00047273	bmi	Yengo_Weighted_GRS	0.894632	3.20705	0.195089	2.71678e-59	0.0476337	0.9799	1.81534	0.152897	4.12424e-32	0.0147989	pufafa_delta	Yengo_Weighted_GRS	0.930895	-0.0109395	0.049997	0.826811	8.86073e-06	0.923144	-0.00779168	0.0465946	0.867201	4.35858e-06	bmi
mufafa_delta	delta response	bmi	Yengo_Weighted_GRS	5341	0	7	TRUE	0.998407	0.961737	bmi	mufafa_delta	5341	0.943216	0	0.101026	0.00220632	0.0146502	0.00406664	3.60252	0.00031804	0.0146502	0.00463105	3.16346	0.00155903	bmi	Yengo_Weighted_GRS	0.894407	3.22084	0.196859	9.54207e-59	0.0477444	0.981657	1.83588	0.154283	3.06533e-32	0.015045	mufafa_delta	Yengo_Weighted_GRS	0.945835	0.0915681	0.047774	0.0553302	0.000687617	0.940542	0.0658951	0.0462793	0.154547	0.000345371	bmi
sfafa_delta	delta response	bmi	Yengo_Weighted_GRS	5339	0	7	TRUE	0.989308	0.961103	bmi	sfafa_delta	5339	0.929468	0	0.156728	1.7164e-05	0.00132783	0.00404811	0.328012	0.742916	0.00132783	0.00470773	0.282053	0.777903	bmi	Yengo_Weighted_GRS	0.894104	3.23213	0.196979	4.55273e-59	0.0480249	0.981401	1.84724	0.154402	1.44309e-32	0.015215	sfafa_delta	Yengo_Weighted_GRS	0.936219	-0.0600837	0.0491484	0.221575	0.000279947	0.932442	-0.0415129	0.0460513	0.36739	0.000129618	bmi
glc_delta	delta response	bmi	Yengo_Weighted_GRS	5485	0	7	TRUE	0.929426	0.962719	bmi	glc_delta	5485	0.969598	0	0.0693433	0.00956359	0.0279317	0.00373854	7.47129	9.2035e-14	0.0279317	0.00409754	6.8167	9.3156e-12	bmi	Yengo_Weighted_GRS	0.893994	3.2223	0.194834	5.37902e-60	0.0475161	0.981871	1.80558	0.15215	4.35912e-32	0.0144643	glc_delta	Yengo_Weighted_GRS	0.972415	-0.0165292	0.043138	0.701609	2.67763e-05	0.968875	-0.0153906	0.0426803	0.718411	2.2507e-05	bmi
lac_delta	delta response	bmi	Yengo_Weighted_GRS	5505	0	7	TRUE	0.985938	0.962065	bmi	lac_delta	5505	0.955	0	0.0992264	0.00899988	-0.0282937	0.00383355	-7.38054	1.81351e-13	-0.0282937	0.00429082	-6.594	4.28134e-11	bmi	Yengo_Weighted_GRS	0.894718	3.25415	0.194591	2.84028e-61	0.0483617	0.979605	1.83096	0.152203	6.45778e-33	0.01484	lac_delta	Yengo_Weighted_GRS	0.957509	-0.239973	0.0449536	9.76193e-08	0.00515172	0.957211	-0.134181	0.0438307	0.00221415	0.0015612	bmi
cit_delta	delta response	bmi	Yengo_Weighted_GRS	5502	0	7	TRUE	0.994183	0.965028	bmi	cit_delta	5502	0.932662	0	0.327429	0.00161598	-0.0123494	0.003413	-3.61832	0.000299205	-0.0123494	0.00361819	-3.41313	0.000642208	bmi	Yengo_Weighted_GRS	0.891489	3.23712	0.19502	2.05106e-60	0.0477054	0.980438	1.83292	0.152408	6.71757e-33	0.0148306	cit_delta	Yengo_Weighted_GRS	0.945654	-0.178678	0.0464331	0.000120393	0.00268509	0.932688	-0.0630814	0.038941	0.105307	0.00032452	bmi
ala_delta	delta response	bmi	Yengo_Weighted_GRS	5508	0	7	TRUE	0.992232	0.964419	bmi	ala_delta	5508	0.955977	0	0.188074	0.0380685	-0.0605303	0.00378486	-15.9927	2.69076e-56	-0.0605303	0.00405783	-14.9169	2.55925e-50	bmi	Yengo_Weighted_GRS	0.891473	3.23182	0.194579	1.73325e-60	0.0477127	0.981843	1.81895	0.152084	1.46297e-32	0.014654	ala_delta	Yengo_Weighted_GRS	0.938336	-0.286805	0.046685	8.6439e-10	0.00680791	0.954558	-0.140984	0.0440245	0.00137071	0.00159498	bmi
gln_delta	delta response	bmi	Yengo_Weighted_GRS	5501	0	7	TRUE	0.993474	0.963669	bmi	gln_delta	5501	0.943888	0	0.267485	0.0189623	-0.0423118	0.00356291	-11.8756	3.93689e-32	-0.0423118	0.00389972	-10.8499	1.99561e-27	bmi	Yengo_Weighted_GRS	0.890991	3.22762	0.194655	2.7164e-60	0.0476169	0.981272	1.80903	0.152143	3.31405e-32	0.0145011	gln_delta	Yengo_Weighted_GRS	0.936956	-0.277296	0.0462537	2.16287e-09	0.00649354	0.941711	-0.136805	0.0410057	0.000854885	0.00153217	bmi
his_delta	delta response	bmi	Yengo_Weighted_GRS	5506	0	7	TRUE	0.99837	0.962152	bmi	his_delta	5506	0.954771	0	0.183874	0.0164208	-0.0391503	0.00373765	-10.4746	1.96856e-25	-0.0391503	0.00397614	-9.8463	7.11157e-23	bmi	Yengo_Weighted_GRS	0.89577	3.22894	0.194636	2.37274e-60	0.0476214	0.979725	1.81626	0.152087	1.80512e-32	0.0146096	his_delta	Yengo_Weighted_GRS	0.955746	-0.131077	0.0460994	0.00448072	0.00146671	0.956001	-0.133886	0.0429094	0.00181669	0.00148376	bmi
ile_delta	delta response	bmi	Yengo_Weighted_GRS	5505	0	7	TRUE	0.997939	0.964173	bmi	ile_delta	5505	0.955007	0	0.0621622	0.00044509	-0.00628878	0.00390957	-1.60856	0.10777	-0.00628878	0.00435639	-1.44358	0.148858	bmi	Yengo_Weighted_GRS	0.891362	3.23591	0.19466	1.38887e-60	0.0478145	0.980379	1.81917	0.152171	1.55844e-32	0.0146503	ile_delta	Yengo_Weighted_GRS	0.95608	-0.142206	0.0449928	0.00158275	0.00181202	0.960231	-0.0845444	0.0444956	0.0574775	0.000620907	bmi
leu_delta	delta response	bmi	Yengo_Weighted_GRS	5505	0	7	TRUE	0.99789	0.960808	bmi	leu_delta	5505	0.958339	0	0.0626408	0.00199501	-0.0132799	0.0038985	-3.40641	0.000662979	-0.0132799	0.0043461	-3.05559	0.00224617	bmi	Yengo_Weighted_GRS	0.892765	3.23127	0.19462	1.91909e-60	0.047703	0.980531	1.81927	0.152131	1.49075e-32	0.0146622	leu_delta	Yengo_Weighted_GRS	0.954199	-0.141471	0.0448695	0.00162507	0.00180321	0.960647	-0.0777024	0.0443971	0.0801459	0.000527458	bmi
val_delta	delta response	bmi	Yengo_Weighted_GRS	5506	0	7	TRUE	0.996664	0.965162	bmi	val_delta	5506	0.958116	0	0.165169	0.0127392	-0.0335697	0.00368009	-9.12197	1.0177e-19	-0.0335697	0.00419924	-7.99422	1.30395e-15	bmi	Yengo_Weighted_GRS	0.894642	3.23518	0.194594	1.34554e-60	0.047817	0.981307	1.81832	0.152087	1.54023e-32	0.0146432	val_delta	Yengo_Weighted_GRS	0.952559	-0.196109	0.0448299	1.23945e-05	0.00346478	0.957905	-0.0755772	0.0421744	0.0731857	0.000498849	bmi
phe_delta	delta response	bmi	Yengo_Weighted_GRS	5508	0	7	TRUE	0.999097	0.964487	bmi	phe_delta	5508	0.948064	0	0.168913	0.0102315	-0.0307856	0.00375668	-8.19489	3.09769e-16	-0.0307856	0.00427026	-7.20931	5.62372e-13	bmi	Yengo_Weighted_GRS	0.893167	3.23245	0.194648	1.80769e-60	0.0476982	0.980456	1.8216	0.152125	1.23769e-32	0.0146866	phe_delta	Yengo_Weighted_GRS	0.950908	-0.190533	0.0458987	3.35796e-05	0.00311993	0.953096	-0.10036	0.0430008	0.0196367	0.000839266	bmi
tyr_delta	delta response	bmi	Yengo_Weighted_GRS	5508	0	7	TRUE	0.987075	0.963434	bmi	tyr_delta	5508	0.952479	0	0.17422	0.0149523	-0.0374169	0.00376486	-9.93845	4.44466e-23	-0.0374169	0.00426076	-8.78175	1.60944e-18	bmi	Yengo_Weighted_GRS	0.890528	3.23159	0.194592	1.79773e-60	0.0477001	0.979115	1.81895	0.152077	1.45274e-32	0.0146529	tyr_delta	Yengo_Weighted_GRS	0.945166	-0.175042	0.0461432	0.000150159	0.00260675	0.955336	-0.064829	0.0432154	0.133637	0.000346693	bmi
ace_delta	delta response	bmi	Yengo_Weighted_GRS	5463	1	7	TRUE	0.94446	0.96325	bmi	ace_delta	5463	0.934268	0	0.0617033	0.000306157	0.0056722	0.00426924	1.32862	0.184029	0.0056722	0.00471184	1.20382	0.22866	bmi	Yengo_Weighted_GRS	0.893629	3.23421	0.195517	5.17851e-60	0.0477161	0.980385	1.82909	0.152882	1.40724e-32	0.0147991	ace_delta	Yengo_Weighted_GRS	0.938079	0.0744798	0.0492034	0.130157	0.000419404	0.934024	0.0559723	0.04864	0.249887	0.000229688	bmi
bohbut_delta	delta response	bmi	Yengo_Weighted_GRS	5326	16	7	TRUE	0.862218	0.961795	bmi	bohbut_delta	5326	0.935507	0	0.0417828	0.000660573	0.00817528	0.00428791	1.90659	0.056628	0.00817528	0.00515299	1.58651	0.112623	bmi	Yengo_Weighted_GRS	0.891811	3.28416	0.196714	4.9548e-61	0.0497486	0.981059	1.85885	0.154366	5.77704e-33	0.0154314	bohbut_delta	Yengo_Weighted_GRS	0.940966	0.194894	0.0486669	6.2958e-05	0.00300319	0.937412	0.170474	0.0486813	0.000465889	0.00222479	bmi
crea_delta	delta response	bmi	Yengo_Weighted_GRS	5500	0	7	TRUE	0.992954	0.964222	bmi	crea_delta	5500	0.9683	0	0.141598	0.0066018	0.0232268	0.00358861	6.47238	1.04914e-10	0.0232268	0.0037608	6.17604	6.57303e-10	bmi	Yengo_Weighted_GRS	0.894361	3.23232	0.194689	1.94202e-60	0.0477412	0.981155	1.81832	0.152156	1.64254e-32	0.0146487	crea_delta	Yengo_Weighted_GRS	0.972443	0.0683704	0.0431759	0.113358	0.00045588	0.970315	0.0584788	0.0409728	0.153563	0.000323373	bmi
alb_delta	delta response	bmi	Yengo_Weighted_GRS	5504	0	7	TRUE	0.981466	0.962044	bmi	alb_delta	5504	0.929233	0	0.250894	0.000335965	-0.00581285	0.00371771	-1.56356	0.11798	-0.00581285	0.00437702	-1.32804	0.184165	bmi	Yengo_Weighted_GRS	0.893579	3.23185	0.19461	1.80852e-60	0.0477319	0.980463	1.82015	0.152084	1.33445e-32	0.0146798	alb_delta	Yengo_Weighted_GRS	0.933915	-0.128147	0.0478578	0.00743597	0.00130144	0.931215	0.00155233	0.0422987	0.970726	1.85172e-07	bmi
gp_delta	delta response	bmi	Yengo_Weighted_GRS	5509	0	7	TRUE	0.969473	0.964469	bmi	gp_delta	5509	0.954471	0	0.145547	0.0097206	0.0289828	0.00367876	7.87843	3.97226e-15	0.0289828	0.00404823	7.15938	8.10405e-13	bmi	Yengo_Weighted_GRS	0.889492	3.23168	0.194572	1.73425e-60	0.0477041	0.980152	1.8187	0.152072	1.4746e-32	0.0146487	gp_delta	Yengo_Weighted_GRS	0.959432	0.0201291	0.0443838	0.650189	3.73482e-05	0.954446	0.0368089	0.0420952	0.381928	0.000121089	bmi
[truncated: 25 more columns]

## Sheet: Supplementary Table 4
Hughes et al; The association between body mass index and metabolite response to a liquid mixed meal challenge: a Mendelian randomization study.
Supplementary Table 4: Primary results - wNEO observational and two sample least squares (1SMR) effect estimates
metabolite	dietary state	exposure trait	instrument name	sample size after removing outliers	number of outcome outliers turned to NA, at (5 * interquartile range) +/- median	number of exposure outliers turned to NA, at (5 * interquartile range) +/- median	was the outcome rank normal transformed prior to regression modeling?	Shapiro normality W-statistic of outcome; prior to rank normal transformation	Shapiro normality W-statistic of exposure	name of exposure trait	name of outcome trait	sample size in the observational analysis	Shapiro normality W-statsitic of the observational model residuals	Breusch Pagan heteroscedasticity test P value	The outcome's deviance (variance) explained by the model	The outcome's deviance (variance) explained by the exposure	observational effect estimate (beta) for the exposure	observational standard error for the exposure	observational t-value for the exposure	observational P value for the exposure	observational effect estimate (beta) for the exposure	observational robust sandwich estimate of the standard error for the exposure (HC White’s estimator)	observational robust sandwich estimated z-value for the exposure	observational robust sandwich estimate of the P value for the exposure	the name of the exposure trait	the name of the instrument trait	Shapiro normality W-statistic of the IV on exposure univariate model residuals	the effect estimate of IV on exposure derived from a univariate model	the standard error for the effect estimate of IV on exposure derived from a univariate model	the P-vlaue of IV on exposure derived from a univariate model	The deviance or variance explained (eta-squared) in exposure by the IV from the univariate model	Shapiro normality W-statistic of the IV on exposure multivariate model residuals	the effect estimate of IV on exposure derived from a multivariate model	the standard error for the effect estimate of IV on exposure derived from a multivariate model	the P-vlaue of IV on exposure derived from a multivariate model	The deviance or variance explained (eta-squared) in exposure by the IV from the multivariate model	the name of the outcome trait	the name of the instrument trait	Shapiro normality W-statistic of the IV on outcome univariate model residuals	the effect estimate of IV on outcome derived from a univariate model	the standard error for the effect estimate of IV on outcome derived from a univariate model	the P-vlaue of IV on outcome derived from a univariate model	The deviance or variance explained (eta-squared) in outcome by the IV from the univariate model	Shapiro normality W-statistic of the IV on outcome multivariate model residuals	the effect estimate of IV on outcome derived from a multivariate model	the standard error for the effect estimate of IV on outcome derived from a multivariate model	the P-vlaue of IV on outcome derived from a multivariate model	The deviance or variance explained (eta-squared) in outcome by the IV from the multivariate model	the name of the exposure trait
outcome	dietary_state	exposure	instrument	sample_size	number_of_outcome_outliers	number_of_exposure_outliers	outcome_rnt	W_outcome	W_exposure	Obs_exposure	Obs_outcome	Obs_n	Obs_W	Obs_Breusch_Pagan_P	Obs_devexp_by_model	Obs_devexp_by_exposure	Obs_beta	Obs_se	Obs_tval	Obs_P	Obs_sw_beta	Obs_sw_se	Obs_sw_zval	Obs_sw_P	iv_on_exposure_response_variable	iv_on_exposure_instrument	iv_on_exposure_uni_W	iv_on_exposure_uni_beta	iv_on_exposure_uni_se	iv_on_exposure_uni_P	iv_on_exposure_univ_dev_exp	iv_on_exposure_multi_W	iv_on_exposure_multi_beta	iv_on_exposure_multi_se	iv_on_exposure_multi_P	iv_on_exposure_multi_dev_exp	iv_on_outcome_response_variable	iv_on_outcome_instrument	iv_on_outcome_uni_W	iv_on_outcome_uni_beta	iv_on_outcome_uni_se	iv_on_outcome_uni_P	iv_on_outcome_univ_dev_exp	iv_on_outcome_multi_W	iv_on_outcome_multi_beta	iv_on_outcome_multi_se	iv_on_outcome_multi_P	iv_on_outcome_multi_dev_exp	MR_exposure
xxlvldlp_f	fasting	bmi	Yengo_Weighted_GRS	4508	0	0	TRUE	0.760669	0.949667	bmi	xxlvldlp_f	4508	0.954192	0	0.150683	0.0413647	0.0608805	0.00413309	14.73	5.47266e-48	0.0608805	0.00444012	13.7115	8.67011e-43	bmi	Yengo_Weighted_GRS	0.892982	3.18518	0.218854	6.30719e-47	0.0448972	0.972629	1.81488	0.172805	1.66692e-25	0.0141184	xxlvldlp_f	Yengo_Weighted_GRS	0.942552	0.221401	0.0511359	1.5259e-05	0.00414296	0.951033	0.0992575	0.0493963	0.0445537	0.000806528	bmi
xxlvldll_f	fasting	bmi	Yengo_Weighted_GRS	4508	1	0	TRUE	0.760631	0.949667	bmi	xxlvldll_f	4508	0.954273	0	0.149269	0.0410019	0.0605756	0.00413398	14.6531	1.61631e-47	0.0605756	0.00443896	13.6464	2.12216e-42	bmi	Yengo_Weighted_GRS	0.892982	3.18518	0.218854	6.30719e-47	0.0448972	0.972629	1.81488	0.172805	1.66692e-25	0.0141184	xxlvldll_f	Yengo_Weighted_GRS	0.942755	0.221028	0.0511047	1.55824e-05	0.00413413	0.951107	0.0995729	0.0493948	0.043875	0.000812663	bmi
xxlvldlpl_f	fasting	bmi	Yengo_Weighted_GRS	4509	0	0	TRUE	0.762817	0.949643	bmi	xxlvldlpl_f	4509	0.956928	0	0.153156	0.0416489	0.0609823	0.00411937	14.8038	1.92728e-48	0.0609823	0.00447486	13.6278	2.73839e-42	bmi	Yengo_Weighted_GRS	0.892935	3.18383	0.21883	6.72449e-47	0.0448604	0.972613	1.81451	0.172778	1.67652e-25	0.0141131	xxlvldlpl_f	Yengo_Weighted_GRS	0.94443	0.2281	0.0510316	8.0219e-06	0.00441332	0.953739	0.101534	0.0492403	0.0392653	0.00084698	bmi
xxlvldlc_f	fasting	bmi	Yengo_Weighted_GRS	4509	0	0	TRUE	0.757884	0.949674	bmi	xxlvldlc_f	4509	0.956912	0	0.112015	0.0314714	0.0523306	0.00416416	12.5669	1.28186e-35	0.0523306	0.00441665	11.8485	2.19095e-32	bmi	Yengo_Weighted_GRS	0.893121	3.17849	0.218734	8.64831e-47	0.0447543	0.972605	1.819	0.172636	1.171e-25	0.0142074	xxlvldlc_f	Yengo_Weighted_GRS	0.948765	0.205347	0.0503769	4.6562e-05	0.00367307	0.953811	0.107858	0.0494091	0.0290905	0.000982233	bmi
xxlvldlce_f	fasting	bmi	Yengo_Weighted_GRS	4508	0	0	TRUE	0.767878	0.949685	bmi	xxlvldlce_f	4508	0.957771	0	0.0779835	0.020579	0.0415214	0.00416396	9.97163	3.54344e-23	0.0415214	0.00434723	9.55123	1.28163e-21	bmi	Yengo_Weighted_GRS	0.893169	3.17796	0.218755	9.11479e-47	0.0447418	0.972629	1.81882	0.172654	1.19663e-25	0.0142056	xxlvldlce_f	Yengo_Weighted_GRS	0.953204	0.16424	0.0494662	0.000906548	0.00244055	0.955531	0.0937232	0.0490981	0.0563395	0.00077035	bmi
xxlvldlfc_f	fasting	bmi	Yengo_Weighted_GRS	4508	0	0	TRUE	0.763873	0.949655	bmi	xxlvldlfc_f	4508	0.956175	0	0.157261	0.0408233	0.0601148	0.00409214	14.6903	9.57698e-48	0.0601148	0.00438187	13.719	7.8136e-43	bmi	Yengo_Weighted_GRS	0.892977	3.18553	0.218854	6.17297e-47	0.0449062	0.972629	1.81525	0.172811	1.63646e-25	0.0141232	xxlvldlfc_f	Yengo_Weighted_GRS	0.945595	0.227256	0.05082	7.94824e-06	0.00441819	0.954067	0.1006	0.0489016	0.0397263	0.000838542	bmi
xxlvldltg_f	fasting	bmi	Yengo_Weighted_GRS	4509	0	0	TRUE	0.75578	0.949643	bmi	xxlvldltg_f	4509	0.955951	0	0.15785	0.0431225	0.0621282	0.004113	15.1053	2.58204e-50	0.0621282	0.00442804	14.0306	1.01247e-44	bmi	Yengo_Weighted_GRS	0.892935	3.18383	0.21883	6.72449e-47	0.0448604	0.972613	1.81451	0.172778	1.67652e-25	0.0141131	xxlvldltg_f	Yengo_Weighted_GRS	0.943622	0.219992	0.0511026	1.70605e-05	0.00409503	0.952777	0.0947243	0.0492145	0.0543275	0.000735374	bmi
xlvldlp_f	fasting	bmi	Yengo_Weighted_GRS	4771	0	0	TRUE	0.771922	0.948718	bmi	xlvldlp_f	4771	0.957873	0	0.172878	0.0431205	0.0620382	0.00395569	15.6833	4.4761e-54	0.0620382	0.00426831	14.5346	7.31603e-48	bmi	Yengo_Weighted_GRS	0.894166	3.12969	0.215659	9.91892e-47	0.0422933	0.970079	1.75982	0.171747	2.20453e-24	0.0129257	xlvldlp_f	Yengo_Weighted_GRS	0.939127	0.224348	0.0506271	9.57325e-06	0.00410077	0.955026	0.0843793	0.0483799	0.0812073	0.000560717	bmi
xlvldll_f	fasting	bmi	Yengo_Weighted_GRS	4771	0	0	TRUE	0.769881	0.948718	bmi	xlvldll_f	4771	0.956389	0	0.168485	0.0423666	0.0615024	0.00396676	15.5044	6.41762e-53	0.0615024	0.00427672	14.3807	6.83809e-47	bmi	Yengo_Weighted_GRS	0.894166	3.12969	0.215659	9.91892e-47	0.0422933	0.970079	1.75982	0.171747	2.20453e-24	0.0129257	xlvldll_f	Yengo_Weighted_GRS	0.938345	0.224098	0.0506347	9.82438e-06	0.00409044	0.953501	0.0860083	0.0484875	0.076157	0.000582406	bmi
xlvldlpl_f	fasting	bmi	Yengo_Weighted_GRS	4771	0	0	TRUE	0.769192	0.948718	bmi	xlvldlpl_f	4771	0.956178	0	0.149426	0.0395427	0.0592162	0.00399839	14.81	1.53042e-48	0.0592162	0.00437625	13.5313	1.02247e-41	bmi	Yengo_Weighted_GRS	0.894166	3.12969	0.215659	9.91892e-47	0.0422933	0.970079	1.75982	0.171747	2.20453e-24	0.0129257	xlvldlpl_f	Yengo_Weighted_GRS	0.939576	0.227054	0.0504598	6.96685e-06	0.00422766	0.952256	0.096655	0.0487662	0.0475361	0.000740524	bmi
[truncated: 677 more rows]
[truncated: 25 more columns]

## Sheet: Supplementary Table 5
Hughes et al; The association between body mass index and metabolite response to a liquid mixed meal challenge: a Mendelian randomization study.
[truncated: 690 more rows]
[truncated: 25 more columns]

## Sheet: Supplementary Table 6
Hughes et al; The association between body mass index and metabolite response to a liquid mixed meal challenge: a Mendelian randomization study.
[truncated: 690 more rows]
[truncated: 25 more columns]

[truncated: 9 more sheets: Supplementary Table 7, Supplementary Table 8, Supplementary Table 9, Supplementary Table 10, Supplementary Table 11, Supplementary Table 12, Supplementary Table 13, Supplementary Table 14, Supplementary Table 15]
